# Supplementary material for: Naked mole-rat very-high-molecular-mass hyaluronan exhibits superior cytoprotective properties
Source: Nat Commun. 2020 May 12;11:2376. doi: 10.1038/s41467-020-16050-w (PMC7217962; doi:10.1038/s41467-020-16050-w)
Supplement: Supplementary file 3 — Supplementary Data1 [file 41467_2020_16050_MOESM3_ESM.xlsx]

## Sheet: Supplementary Dataset 1
Supplementary Dataset 1, Resutls of CD44 co-immunoprecipitation-mass-spectrometry in CD44-overexpressing IMR90 cells treated with cNSF-HA, fNSF-HA, or PBS
Accession	Gene Name	Known CD44-interacting protein	Description	Score Sequest HT	# Unique Peptides	# Peptides	# PSMs	Abundance Counts										Raw Abundances										Minimal fold-enrichment over IgG control	Abundances Normalized to CD44									t-test	Relative CD44-normalized abundance
		(Harmonizome)						PBS : IgG control	PBS-1	PBS-2	PBS-3	cNSF-HA-1	cNSF-HA-2	cNSF-HA-3	fNSF-HA-1	fNSF-HA-2	fNSF-HA-3	PBS : IgG control	PBS-1	PBS-2	PBS-3	cNSF-HA-1	cNSF-HA-2	cNSF-HA-3	fNSF-HA-1	fNSF-HA-2	fNSF-HA-3		PBS-1	PBS-2	PBS-3	cNSF-HA-1	cNSF-HA-2	cNSF-HA-3	fNSF-HA-1	fNSF-HA-2	fNSF-HA-3	cNSF-HA vs. fNSF-HA	log2(cNSFHA/PBS)	log2(fNSFHA/PBS)
P16070	CD44	NA	CD44 antigen OS=Homo sapiens GN=CD44 PE=1 SV=3	35.9	10	10	15	6	12	12	12	12	12	12	12	12	12	17.2	1348.9	1836.2	1493.3	1238	1274.8	1257	1369.3	1340	1280.9	71.9767	1836.2	1836.2	1836.2	1836.2	1836.2	1836.2	1836.2	1836.2	1836.2	NA	NA	NA
Q12797	ASPH	No	Aspartyl/asparaginyl beta-hydroxylase OS=Homo sapiens GN=ASPH PE=1 SV=3	66.19	24	24	24	14	20	20	20	20	20	20	20	20	20	50.9	1474	1895.4	1634.9	1130.5	1376.3	1317.3	1612.2	1655.8	1713.5	22.2102	2006.4	1895.4	2010.3	1676.8	1982.4	1924.2	2162	2268.8	2456.4	0.0271691	-0.0825268	0.220247
P46459	NSF	No	Vesicle-fusing ATPase OS=Homo sapiens GN=NSF PE=1 SV=3	6.74	5	5	5	1	2	2	2	2	2	2	2	2	2	2.5	61.2	84.1	72.3	53.6	68.7	71.3	75.9	69.9	76.4	21.44	83.2	84.1	89	79.5	99	104.2	101.8	95.8	109.5	0.408514	0.141438	0.260875
Q07065	CKAP4	No	Cytoskeleton-associated protein 4 OS=Homo sapiens GN=CKAP4 PE=1 SV=2	87.14	31	31	31	21	25	25	25	25	25	25	25	25	25	81.9	1769.9	2385.4	1911.3	1349.5	1538.6	1599.2	2150.8	2320.5	2241.1	16.4774	2409.1	2385.4	2350.2	2001.5	2216.2	2336.1	2884.2	3179.7	3212.5	0.00321072	-0.124542	0.376692
P06576	ATP5B	No	ATP synthase subunit beta, mitochondrial OS=Homo sapiens GN=ATP5B PE=1 SV=3	61.83	19	19	22	13	18	18	18	17	18	18	18	18	18	47.6	928.4	1234.4	1003.1	754.7	898.9	875.4	1169.1	1127.4	1182.7	15.855	1263.8	1234.4	1233.4	1119.3	1294.7	1278.8	1567.7	1544.8	1695.4	0.00762701	-0.0150792	0.365613
P07996	THBS1	No	Thrombospondin-1 OS=Homo sapiens GN=THBS1 PE=1 SV=2	15.27	5	5	5	2	5	5	5	5	5	5	5	5	5	6.3	117.2	150.6	125.6	99.6	99.5	101.7	139.5	141	156.9	15.7937	159.5	150.6	154.4	147.8	143.3	148.6	187	193.2	225	0.0403203	-0.0791591	0.381733
P29692	EEF1D	Yes	Elongation factor 1-delta OS=Homo sapiens GN=EEF1D PE=1 SV=5	15.72	5	5	5	3	5	5	5	5	5	5	5	5	5	11.1	184.6	244.6	208.6	169.8	190.4	189.9	199.1	232.6	249.5	15.2973	251.3	244.6	256.5	251.9	274.3	277.4	267	318.7	357.6	0.21188	0.0949777	0.326217
P27797	CALR	Yes	Calreticulin OS=Homo sapiens GN=CALR PE=1 SV=1	14.58	8	8	8	7	7	7	7	7	7	7	7	7	7	40.6	728.8	916.4	749.5	582	715.7	617.6	832.3	917.6	984.1	14.335	992	916.4	921.6	863.3	1030.9	902.1	1116.1	1257.3	1410.7	0.0396854	-0.0172829	0.419148
P00505	GOT2	No	Aspartate aminotransferase, mitochondrial OS=Homo sapiens GN=GOT2 PE=1 SV=3	9.77	6	6	6	2	5	5	5	5	5	5	5	5	5	5.4	77.6	104.5	81.5	76.9	80.5	80.8	91.2	91.6	85.9	14.2407	105.6	104.5	100.3	114	115.9	118	122.3	125.5	123.1	0.00760705	0.164544	0.256902
P24534	EEF1B2	No	Elongation factor 1-beta OS=Homo sapiens GN=EEF1B2 PE=1 SV=3	9.63	4	4	4	3	3	3	3	3	3	3	3	3	3	15.5	277.7	366.2	314.3	211	233.1	263.4	305.5	301.6	377.4	13.6129	378	366.2	386.5	313	335.7	384.8	409.7	413.3	541	0.108621	-0.129678	0.270627
P12236	SLC25A6	No	ADP/ATP translocase 3 OS=Homo sapiens GN=SLC25A6 PE=1 SV=4	17.09	3	8	8	4	7	7	7	7	7	7	7	7	7	23.2	411.6	565	454.1	315	410.1	359.8	441.6	448.2	471.1	13.5776	560.3	565	558.4	467.2	590.6	525.5	592.2	614.1	675.3	0.0919482	-0.0887005	0.160325
P11021	HSPA5	No	78 kDa glucose-regulated protein OS=Homo sapiens GN=HSPA5 PE=1 SV=2	117	36	39	46	34	39	39	39	39	39	39	39	39	39	179.9	3093.2	4102.4	3344.4	2440.9	2758	2887.7	3932.6	4085.5	4046.8	13.5681	4210.5	4102.4	4112.3	3620.3	3972.4	4218.2	5273.6	5598.2	5801.1	0.00232195	-0.0731502	0.424236
Q13200	PSMD2	Yes	26S proteasome non-ATPase regulatory subunit 2 OS=Homo sapiens GN=PSMD2 PE=1 SV=3	15.41	6	6	6	2	4	4	4	4	4	4	4	4	4	5.5	92.8	124.5	107	74.6	96.5	92	124.2	114.3	135.1	13.5636	126.4	124.5	131.6	110.6	139	134.4	166.6	156.7	193.7	0.0373971	0.00564656	0.434705
Q12849	GRSF1	No	G-rich sequence factor 1 OS=Homo sapiens GN=GRSF1 PE=1 SV=3	12.67	4	4	4	2	4	4	4	4	4	4	4	4	4	3.9	64.9	85	66.7	51.6	59.7	52.2	64.5	70	73.4	13.2308	88.3	85	82	76.5	86	76.2	86.4	95.9	105.3	0.0761053	-0.096995	0.17187
P26641	EEF1G	No	Elongation factor 1-gamma OS=Homo sapiens GN=EEF1G PE=1 SV=3	24.42	13	13	13	5	9	9	9	8	9	9	9	9	9	37.4	618.8	804.8	648.5	494.8	535.2	513.7	646.6	646.7	636.9	13.2299	842.4	804.8	797.4	733.9	770.9	750.4	867.1	886.2	913.1	0.00159267	-0.116343	0.125295
Q9P2E9	RRBP1	No	Ribosome-binding protein 1 OS=Homo sapiens GN=RRBP1 PE=1 SV=4	221.99	78	78	80	53	74	75	75	74	74	73	74	75	75	278.2	4854.8	6226.9	5105.2	3669.9	3935	4030	4770	4821	4858.8	13.1916	6608.4	6226.9	6277.4	5443.2	5667.8	5886.8	6396.6	6605.9	6965.1	0.0106562	-0.169184	0.0631293
Q9UNM6	PSMD13	No	26S proteasome non-ATPase regulatory subunit 13 OS=Homo sapiens GN=PSMD13 PE=1 SV=2	5.15	3	3	3	1	2	3	3	2	3	3	3	3	3	2.8	53.9	76.7	50.4	36.8	48.9	51.8	61.8	77.3	69.5	13.1429	73.3	76.7	62	54.6	70.5	75.7	82.9	106	99.6	0.0357887	-0.078305	0.444507
Q96AG4	LRRC59	No	Leucine-rich repeat-containing protein 59 OS=Homo sapiens GN=LRRC59 PE=1 SV=1	37	14	14	14	11	13	13	13	13	13	13	13	13	13	72.4	1222.5	1657.5	1343.5	938.8	1118.8	1119.9	1427.5	1449.7	1500.7	12.9669	1664	1657.5	1652	1392.4	1611.4	1635.9	1914.3	1986.4	2151.2	0.0110052	-0.10023	0.283127
P50454	SERPINH1	Yes	Serpin H1 OS=Homo sapiens GN=SERPINH1 PE=1 SV=2	36.76	13	13	13	11	12	12	12	12	12	12	12	12	12	49.4	763.6	1095.6	882.6	632	740.5	688.9	937	981.2	1020.7	12.7935	1039.4	1095.6	1085.3	937.4	1066.6	1006.3	1256.5	1344.5	1463.2	0.0119249	-0.0972878	0.335776
Q9BZF1	OSBPL8	No	Oxysterol-binding protein-related protein 8 OS=Homo sapiens GN=OSBPL8 PE=1 SV=3	7.41	3	3	3	2	2	2	2	2	2	2	2	2	2	4.3	73	87.1	76.6	54.7	73	57.7	67.1	71.6	92	12.7209	99.4	87.1	94.2	81.2	105.2	84.4	90	98.1	131.8	0.345477	-0.0518013	0.188592
P14625	HSP90B1	Yes	Endoplasmin OS=Homo sapiens GN=HSP90B1 PE=1 SV=1	57.81	20	22	22	11	14	14	14	14	14	14	14	14	14	49.5	787.7	1013.9	820.1	627.2	720	689	990.3	1025.6	1043	12.6707	1072.2	1013.9	1008.4	930.3	1037.1	1006.4	1328	1405.3	1495.1	0.00332628	-0.0573987	0.450406
Q14697	GANAB	Yes	Neutral alpha-glucosidase AB OS=Homo sapiens GN=GANAB PE=1 SV=3	9.98	4	4	4	1	2	2	2	2	2	2	2	2	2	3.9	54.6	72.3	60.8	49.1	56.5	52.1	69.4	80.1	86.9	12.5897	74.3	72.3	74.8	72.8	81.4	76.2	93	109.7	124.6	0.0624777	0.0574855	0.563958
P07237	P4HB	Yes	Protein disulfide-isomerase OS=Homo sapiens GN=P4HB PE=1 SV=3	52.91	20	20	21	14	17	17	17	17	17	17	17	17	17	75.5	1329.4	1826.7	1491.2	945.8	1256.8	1163.5	1575.7	1692.6	1826.6	12.5272	1809.5	1826.7	1833.6	1402.8	1810.2	1699.5	2113	2319.3	2618.5	0.021383	-0.155031	0.366299
P49368	CCT3	Yes	T-complex protein 1 subunit gamma OS=Homo sapiens GN=CCT3 PE=1 SV=4	29.94	12	12	12	7	8	8	8	8	8	8	8	8	8	28	400.8	501.5	413.6	340.3	381.5	371.4	444.5	460.8	455.3	12.1536	545.5	501.5	508.6	504.8	549.4	542.5	596.1	631.4	652.7	0.012631	0.0376221	0.273415
P30101	PDIA3	Yes	Protein disulfide-isomerase A3 OS=Homo sapiens GN=PDIA3 PE=1 SV=4	42.34	16	16	17	9	12	12	12	12	12	12	12	12	12	42.1	652.8	753.5	675.5	507.1	574.2	702.9	758	843	794.3	12.0451	888.6	753.5	830.6	752.2	827	1026.7	1016.5	1155.2	1138.6	0.0840736	0.0756945	0.420875
O94925	GLS	Yes	Glutaminase kidney isoform, mitochondrial OS=Homo sapiens GN=GLS PE=1 SV=1	19.11	7	7	7	2	6	6	6	6	6	6	6	6	6	6.7	102.6	148.6	110	77.5	94.7	87.3	109.2	115.3	132.1	11.5672	139.7	148.6	135.3	114.9	136.3	127.5	146.4	158	189.4	0.0776221	-0.161647	0.221224
P36542	ATP5C1	No	ATP synthase subunit gamma, mitochondrial OS=Homo sapiens GN=ATP5C1 PE=1 SV=1	7.28	3	3	3	3	3	3	3	3	3	3	3	3	3	11.4	154.4	196.9	167.8	131.7	161.4	148.3	188.8	203.3	215.1	11.5526	210.1	196.9	206.4	195.4	232.5	216.7	253.1	278.6	308.4	0.0339714	0.071576	0.453733
P25705	ATP5A1	No	ATP synthase subunit alpha, mitochondrial OS=Homo sapiens GN=ATP5A1 PE=1 SV=1	57.24	23	23	25	19	21	21	21	21	21	21	21	21	21	94.8	1234.4	1674.7	1309.4	1042.2	1115.1	1196.9	1533.4	1553.3	1560	10.9937	1680.2	1674.7	1610	1545.7	1606.1	1748.3	2056.3	2128.4	2236.3	0.00332575	-0.0189535	0.371033
P61586	RHOA	No	Transforming protein RhoA OS=Homo sapiens GN=RHOA PE=1 SV=1	8.9	3	3	3	2	3	3	3	3	3	3	3	3	3	7	95	124.1	106.7	90.5	91.9	76.3	124	120.9	121.9	10.9	129.4	124.1	131.3	134.3	132.3	111.4	166.3	165.6	174.7	0.0171768	-0.0257226	0.396738
Q99623	PHB2	Yes	Prohibitin-2 OS=Homo sapiens GN=PHB2 PE=1 SV=2	19.99	8	8	8	5	7	7	7	7	7	7	7	7	7	17.4	216.4	273.3	219.2	188.7	207.4	197.5	230	265.3	263.6	10.8448	294.6	273.3	269.5	279.8	298.8	288.5	308.4	363.6	377.9	0.0943686	0.0502815	0.326263
P36776	LONP1	No	Lon protease homolog, mitochondrial OS=Homo sapiens GN=LONP1 PE=1 SV=2	53.21	20	20	20	9	17	17	17	17	17	17	17	17	17	47	587.5	787.9	667.8	505.3	569.4	555.9	752.7	845	831	10.7511	799.7	787.9	821.1	749.4	820.2	812	1009.4	1157.9	1191.2	0.0173429	-0.0163236	0.479562
Q9Y305	ACOT9	No	Acyl-coenzyme A thioesterase 9, mitochondrial OS=Homo sapiens GN=ACOT9 PE=1 SV=2	4.37	4	4	4	2	4	4	4	4	4	4	4	4	4	10.2	123.7	177.1	139.9	108.4	118.8	113.3	152.1	153.1	152.6	10.6275	168.4	177.1	172	160.7	171.1	165.6	203.9	209.8	218.8	0.00169805	-0.0571524	0.289507
P31930	UQCRC1	Yes	Cytochrome b-c1 complex subunit 1, mitochondrial OS=Homo sapiens GN=UQCRC1 PE=1 SV=3	5.39	3	3	3	2	2	2	2	2	2	2	2	2	2	4.3	57.4	64	60.4	45.6	49.4	47.7	63.2	74.7	75.7	10.6047	78.1	64	74.3	67.6	71.2	69.7	84.8	102.3	108.5	0.0521016	-0.0536531	0.449946
P55072	VCP	No	Transitional endoplasmic reticulum ATPase OS=Homo sapiens GN=VCP PE=1 SV=4	63.51	22	22	24	13	21	21	21	21	21	21	21	21	21	81.8	959.6	1294.2	1028.3	837.9	934.7	918.7	1142.6	1278.2	1316.4	10.2433	1306.2	1294.2	1264.4	1242.7	1346.3	1342	1532.2	1751.4	1887.1	0.0460835	0.0245026	0.419966
Q99832	CCT7	No	T-complex protein 1 subunit eta OS=Homo sapiens GN=CCT7 PE=1 SV=2	13.65	8	8	8	3	5	6	5	6	6	6	6	6	6	20.6	255.4	316.9	245	208.9	234.4	222.7	279.7	285.3	306.7	10.1408	347.6	316.9	301.3	309.8	337.6	325.3	375.1	391	439.7	0.041898	0.0102705	0.320194
Q70UQ0	IKBIP	No	Inhibitor of nuclear factor kappa-B kinase-interacting protein OS=Homo sapiens GN=IKBIP PE=1 SV=1	8.85	5	5	5	3	3	3	3	3	3	3	3	3	3	9.1	110.7	142.4	136	94.2	92.1	99.2	147.1	151.5	158.6	10.1209	150.7	142.4	167.3	139.8	132.7	144.9	197.3	207.6	227.4	0.00758546	-0.141457	0.457721
P26038	MSN	Yes	Moesin OS=Homo sapiens GN=MSN PE=1 SV=3	79.02	21	27	30	19	25	25	25	25	25	25	25	25	25	104.3	1387.2	1832.5	1504.7	1052.5	1215.6	1150.1	1323.5	1306.2	1373.9	10.0911	1888.3	1832.5	1850.2	1561.1	1750.8	1680	1774.8	1789.8	1969.5	0.0974756	-0.158347	-0.0095876
P40939	HADHA	Yes	Trifunctional enzyme subunit alpha, mitochondrial OS=Homo sapiens GN=HADHA PE=1 SV=2	37.52	15	15	15	9	12	12	11	11	12	11	12	12	11	45.3	594.9	786.8	620.1	455.5	553.8	519.6	667.1	689.3	682.7	10.0552	809.8	786.8	762.5	675.6	797.7	759	894.5	944.6	978.6	0.014645	-0.0797056	0.256281
P23284	PPIB	Yes	Peptidyl-prolyl cis-trans isomerase B OS=Homo sapiens GN=PPIB PE=1 SV=2	16.18	9	9	9	7	8	8	8	8	8	8	8	8	8	40.4	560	706	566.8	401.6	472.6	450.2	641.1	656.2	662.5	9.94059	762.2	706	697	595.7	680.7	657.6	859.7	899.2	949.7	0.00208317	-0.162912	0.323047
Q15019	SEPT2	No	Septin-2 OS=Homo sapiens GN=SEPT2 PE=1 SV=1	15.97	5	5	5	2	5	5	5	5	5	5	5	5	5	9.8	130.6	162.8	129.2	95.4	111.2	106.1	126	133	139.5	9.73469	177.8	162.8	158.9	141.4	160.1	155	169	182.3	200	0.0506851	-0.12987	0.142353
Q99798	ACO2	No	Aconitate hydratase, mitochondrial OS=Homo sapiens GN=ACO2 PE=1 SV=2	9.73	6	6	6	2	4	4	4	4	4	4	4	4	4	8.9	95	129.1	115.4	86.5	104.8	101.5	115.4	115.5	132	9.7191	129.3	129.1	142	128.2	151	148.3	154.7	158.2	189.2	0.141997	0.0944824	0.326533
P27824	CANX	Yes	Calnexin OS=Homo sapiens GN=CANX PE=1 SV=2	15.99	5	5	6	2	4	4	4	4	4	4	4	4	4	8.6	102.1	129.1	104.8	87.4	93.8	83.5	121.9	121.2	124.2	9.7093	138.9	129.1	128.9	129.6	135.1	122	163.5	166.1	178	0.00256968	-0.0375608	0.354917
P78371	CCT2	Yes	T-complex protein 1 subunit beta OS=Homo sapiens GN=CCT2 PE=1 SV=4	36.7	14	14	14	7	12	12	12	12	12	12	12	12	12	23.4	252.7	342.3	273.2	226.6	246.3	247.2	292.3	295.7	312.7	9.68376	344	342.3	336	336	354.8	361	392	405.2	448.3	0.0459461	0.0410418	0.284906
P10809	HSPD1	Yes	60 kDa heat shock protein, mitochondrial OS=Homo sapiens GN=HSPD1 PE=1 SV=2	81.52	26	26	28	22	24	24	24	24	24	24	24	24	24	142.5	1710.9	2295.4	1817.2	1379.3	1505.8	1528.1	2080.8	2218.1	2264.5	9.6793	2328.9	2295.4	2234.5	2045.8	2168.9	2232.2	2790.4	3039.4	3246.1	0.0120754	-0.0893506	0.404085
P17980	PSMC3	No	26S protease regulatory subunit 6A OS=Homo sapiens GN=PSMC3 PE=1 SV=3	11.86	8	8	8	4	6	6	6	6	6	6	6	6	6	18.6	210.8	283.3	229.2	174.8	200.5	180.7	250.4	235.5	282.2	9.39785	287	283.3	281.8	259.2	288.8	264	335.8	322.7	404.6	0.0673624	-0.069543	0.319183
P07900	HSP90AA1	Yes	Heat shock protein HSP 90-alpha OS=Homo sapiens GN=HSP90AA1 PE=1 SV=5	59.98	10	24	26	18	21	21	21	21	21	21	21	21	21	128.1	1383.2	1807.5	1463.9	1184	1332.8	1337	1577.3	1647	1659.7	9.24278	1882.8	1807.5	1800	1756.1	1919.7	1953.1	2115.2	2256.9	2379.2	0.0202846	0.035968	0.29828
Q13162	PRDX4	No	Peroxiredoxin-4 OS=Homo sapiens GN=PRDX4 PE=1 SV=1	16.52	4	7	7	2	3	3	3	3	3	3	3	3	3	8.6	99.3	122.9	102	79	91.4	86.6	110.1	117.1	131.2	9.18605	135.1	122.9	125.4	117.1	131.6	126.5	147.7	160.5	188	0.0635514	-0.0311905	0.372071
P08238	HSP90AB1	Yes	Heat shock protein HSP 90-beta OS=Homo sapiens GN=HSP90AB1 PE=1 SV=4	64.34	9	24	26	8	8	8	8	8	8	8	8	8	8	38	393.4	512.5	407.6	356	348.1	366.7	465.4	488.3	468.3	9.16053	535.5	512.5	501.2	528	501.4	535.7	624.2	669.1	671.3	0.00320773	0.0147314	0.342712
O75396	SEC22B	No	Vesicle-trafficking protein SEC22b OS=Homo sapiens GN=SEC22B PE=1 SV=4	6.74	3	3	3	2	3	3	3	3	3	3	3	3	3	5.7	67.8	84	68.6	52.2	70.4	59	86.3	79.4	78.7	9.15789	92.3	84	84.4	77.4	101.4	86.2	115.8	108.8	112.9	0.0649917	0.0236018	0.372497
Q9P0L0	VAPA	Yes	Vesicle-associated membrane protein-associated protein A OS=Homo sapiens GN=VAPA PE=1 SV=3	6.51	4	4	4	4	4	4	4	4	4	4	4	4	4	18.2	194.7	278.3	215.1	163.9	164.7	183	223.7	239.3	236.3	9.00549	265	278.3	264.5	243.1	237.2	267.3	300	328	338.7	0.00879519	-0.111732	0.25907
Q12904	AIMP1	No	Aminoacyl tRNA synthase complex-interacting multifunctional protein 1 OS=Homo sapiens GN=AIMP1 PE=1 SV=2	7.44	4	4	4	2	3	3	3	3	3	3	3	3	3	11.3	123.4	166.2	128.4	100.3	120.8	135.9	133.9	124.2	133.4	8.87611	168	166.2	157.9	148.8	174	198.5	179.5	170.3	191.3	0.703374	0.0831623	0.136944
Q9NZN4	EHD2	No	EH domain-containing protein 2 OS=Homo sapiens GN=EHD2 PE=1 SV=2	13.74	6	6	6	3	6	6	6	6	6	6	6	6	6	17.9	212.9	278.1	222	158.8	196.7	167.5	214.4	233.6	238.3	8.87151	289.8	278.1	273	235.6	283.3	244.7	287.5	320.1	341.6	0.0452478	-0.139117	0.174778
O95373	IPO7	Yes	Importin-7 OS=Homo sapiens GN=IPO7 PE=1 SV=1	8.41	3	3	3	1	2	2	2	2	2	2	2	2	2	1.8	32.7	41.7	25.9	15.7	33.9	30.8	28	28.4	33.8	8.72222	44.5	41.7	31.9	23.3	48.8	45.1	37.5	38.9	48.5	0.788369	-0.0110364	0.0807645
P13667	PDIA4	Yes	Protein disulfide-isomerase A4 OS=Homo sapiens GN=PDIA4 PE=1 SV=2	15.7	7	7	10	4	6	6	6	6	6	6	6	6	6	17.9	206.5	257.6	209.8	160.6	173.8	155.2	233	242.7	256.7	8.67039	281.1	257.6	258	238.3	250.3	226.7	312.5	332.5	368	0.0147962	-0.155488	0.346526
O43242	PSMD3	No	26S proteasome non-ATPase regulatory subunit 3 OS=Homo sapiens GN=PSMD3 PE=1 SV=2	7.6	3	3	3	2	3	3	3	3	3	3	3	3	3	8.9	86.5	109.8	105.7	77.8	84.2	76.9	95.9	102.6	106.5	8.64045	117.7	109.8	130	115.5	121.3	112.3	128.6	140.6	152.7	0.0588411	-0.0343029	0.238958
Q16658	FSCN1	Yes	Fascin OS=Homo sapiens GN=FSCN1 PE=1 SV=3	15.64	5	5	5	4	5	5	5	5	5	5	5	5	5	15.3	182.4	226.3	179.1	130.9	162.8	154.6	189.9	182.3	198.4	8.55556	248.2	226.3	220.3	194.1	234.5	225.9	254.7	249.8	284.4	0.0529611	-0.0862046	0.183245
P46977	STT3A	Yes	Dolichyl-diphosphooligosaccharide--protein glycosyltransferase subunit STT3A OS=Homo sapiens GN=STT3A PE=1 SV=2	10.14	6	6	7	3	4	4	4	4	4	4	4	4	4	23.8	262.1	371.4	319.7	203.4	262.4	236.1	273.3	292.2	365.8	8.54622	356.8	371.4	393.1	301.7	378	344.8	366.5	400.5	524.3	0.196698	-0.130252	0.203652
P47897	QARS	No	Glutamine--tRNA ligase OS=Homo sapiens GN=QARS PE=1 SV=1	16.61	8	8	8	6	6	6	6	6	6	6	6	6	6	18.5	166.8	223.3	186.3	311.3	157.9	240.6	171.5	174.9	212.6	8.53514	227.1	223.3	229	461.6	227.5	351.4	229.9	239.7	304.8	0.319817	0.614944	0.188818
P16615	ATP2A2	Yes	Sarcoplasmic/endoplasmic reticulum calcium ATPase 2 OS=Homo sapiens GN=ATP2A2 PE=1 SV=1	33.72	13	13	13	7	9	9	9	9	9	9	9	9	9	28.4	271.6	342.7	266.7	244.2	283.2	241.7	316	339.4	367.3	8.51056	369.7	342.7	328	362.2	407.9	353.1	423.8	465.1	526.5	0.0616335	0.110477	0.444072
P18085	ARF4	Yes	ADP-ribosylation factor 4 OS=Homo sapiens GN=ARF4 PE=1 SV=3	5.06	3	3	3	3	3	3	3	3	3	3	3	3	3	15.8	141.6	218.5	154.2	132.1	140.7	157.9	152.3	172.2	205.7	8.36076	192.8	218.5	189.6	196	202.7	230.7	204.2	236	294.9	0.317096	0.0668523	0.290816
P05556	ITGB1	Yes	Integrin beta-1 OS=Homo sapiens GN=ITGB1 PE=1 SV=2	21.15	9	9	9	7	8	8	8	8	8	8	8	8	8	24.2	239.5	312.4	256.1	202.3	213.9	224.9	281.7	285.9	305.3	8.3595	326	312.4	314.9	300	308.1	328.6	377.8	391.7	437.7	0.0228497	-0.0253432	0.340663
Q13557	CAMK2D	No	Calcium/calmodulin-dependent protein kinase type II subunit delta OS=Homo sapiens GN=CAMK2D PE=1 SV=3	13.21	5	5	5	4	5	5	5	5	5	5	5	5	5	26.1	256.2	369.3	276.1	216	230.2	220	278.5	275.1	278.7	8.27586	348.7	369.3	339.5	320.3	331.6	321.3	373.4	377	399.6	0.00932889	-0.119849	0.120976
P22314	UBA1	No	Ubiquitin-like modifier-activating enzyme 1 OS=Homo sapiens GN=UBA1 PE=1 SV=3	12.89	4	4	4	1	3	3	3	3	2	3	3	3	3	3.6	44.9	49.7	47.8	30.8	29.7	31	45.3	39.5	49.5	8.25	61.1	49.7	58.8	45.7	42.7	45.3	60.8	54.2	70.9	0.0649453	-0.343137	0.132391
P04899	GNAI2	Yes	Guanine nucleotide-binding protein G(i) subunit alpha-2 OS=Homo sapiens GN=GNAI2 PE=1 SV=3	8.85	3	3	3	2	3	3	3	3	3	3	3	3	3	8.7	101.7	129.1	91.4	71.5	88.2	75.4	92	111.7	112.8	8.21839	138.4	129.1	112.3	106.1	127	110.1	123.3	153.1	161.7	0.0943872	-0.14619	0.20602
P12109	COL6A1	No	Collagen alpha-1(VI) chain OS=Homo sapiens GN=COL6A1 PE=1 SV=3	16.53	7	7	7	4	7	7	7	7	7	7	7	7	7	13.8	139.6	183.6	137.4	113.3	116.9	129	162.3	164	184.8	8.21014	190	183.6	169	168	168.3	188.4	217.7	224.8	265	0.036871	-0.0483963	0.382841
Q5JRX3	PITRM1	No	Presequence protease, mitochondrial OS=Homo sapiens GN=PITRM1 PE=1 SV=3	31.49	12	12	12	8	11	11	11	11	11	11	11	11	11	34.8	381.7	490.8	406.2	282.6	347.1	322	419.5	426.6	460.8	8.12069	519.6	490.8	499.5	419.1	500	470.4	562.5	584.5	660.6	0.023307	-0.119887	0.259622
Q9BUF5	TUBB6	No	Tubulin beta-6 chain OS=Homo sapiens GN=TUBB6 PE=1 SV=1	59	9	16	25	9	10	10	10	10	10	10	10	10	10	43.7	497.3	647.1	548.8	350.7	406.3	393.2	470.1	485.4	511.6	8.02517	676.9	647.1	674.9	520.1	585.2	574.4	630.4	665.2	733.3	0.0398177	-0.251003	0.0214915
P55060	CSE1L	Yes	Exportin-2 OS=Homo sapiens GN=CSE1L PE=1 SV=3	6.8	3	3	3	1	3	3	3	3	3	3	3	3	3	4.6	49.4	68.6	44.6	36.9	45.7	43.6	51.9	57.6	59.5	8.02174	67.2	68.6	54.8	54.8	65.9	63.8	69.6	79	85.3	0.0487944	-0.0469273	0.295344
P68363	TUBA1B	No	Tubulin alpha-1B chain OS=Homo sapiens GN=TUBA1B PE=1 SV=1	61.51	17	17	19	13	14	14	14	14	14	14	14	14	14	95.4	1097.1	1491.9	1206.7	761.6	889.2	862.9	1037	1033.6	1070.3	7.98323	1493.4	1491.9	1483.8	1129.6	1280.7	1260.5	1390.7	1416.3	1534.3	0.0262667	-0.28389	-0.0418572
P17987	TCP1	Yes	T-complex protein 1 subunit alpha OS=Homo sapiens GN=TCP1 PE=1 SV=1	20.84	10	10	10	6	8	8	8	8	8	8	8	8	8	31.8	315.8	397.6	338.4	252.4	298.9	373.3	381	390.9	410	7.93711	429.9	397.6	416.1	374.3	430.5	545.4	511	535.6	587.7	0.192076	0.118651	0.39415
Q02809	PLOD1	Yes	Procollagen-lysine,2-oxoglutarate 5-dioxygenase 1 OS=Homo sapiens GN=PLOD1 PE=1 SV=2	22.67	9	9	9	6	7	7	7	7	7	7	7	7	7	22.7	237.9	293.7	242.3	179.1	201.3	218.4	296.5	298.1	346.2	7.88987	323.8	293.7	297.9	265.7	290	319	397.6	408.5	496.3	0.0277966	-0.065614	0.508698
Q96AC1	FERMT2	No	Fermitin family homolog 2 OS=Homo sapiens GN=FERMT2 PE=1 SV=1	7.21	3	3	3	1	2	2	2	2	2	2	2	2	2	5.3	44.5	48.3	50.1	41.8	44.9	42.6	46.2	44.6	53.6	7.88679	60.6	48.3	61.6	62	64.7	62.2	62	61.1	76.8	0.54772	0.147851	0.229507
Q9BSJ8	ESYT1	No	Extended synaptotagmin-1 OS=Homo sapiens GN=ESYT1 PE=1 SV=1	38.65	16	16	16	10	15	15	15	15	15	15	15	15	15	45	474.1	578.7	547.5	353.6	433.8	384.6	508.2	551.6	590.7	7.85778	645.3	578.7	673.2	524.5	624.8	561.8	681.5	755.8	846.8	0.0362465	-0.148948	0.267754
P13674	P4HA1	Yes	Prolyl 4-hydroxylase subunit alpha-1 OS=Homo sapiens GN=P4HA1 PE=1 SV=2	18.74	9	9	9	7	8	8	8	8	8	8	8	8	8	37.7	392.9	527.3	446.7	295.7	369.5	331.5	508	510.2	552.7	7.8435	534.8	527.3	549.2	438.6	532.2	484.3	681.2	699.1	792.2	0.00637402	-0.147107	0.431131
P09382	LGALS1	No	Galectin-1 OS=Homo sapiens GN=LGALS1 PE=1 SV=2	12.31	4	4	4	3	4	4	4	4	4	4	4	4	4	34.3	341.2	478.1	378.5	267.9	307.7	288.7	332.6	342	344.5	7.8105	464.4	478.1	465.4	397.3	443.2	421.8	446	468.6	493.8	0.0638014	-0.15749	0.000512266
P62937	PPIA	Yes	Peptidyl-prolyl cis-trans isomerase A OS=Homo sapiens GN=PPIA PE=1 SV=2	18.96	7	7	7	6	7	7	7	7	7	7	7	7	7	58.6	538.4	691.3	528.6	457.1	457	499.9	546.7	543.4	541.5	7.79863	732.9	691.3	649.9	678	658.3	730.2	733.1	744.6	776.2	0.080866	-0.00529609	0.119938
Q9ULV4	CORO1C	No	Coronin-1C OS=Homo sapiens GN=CORO1C PE=1 SV=1	7.59	4	4	4	1	2	2	2	2	2	2	2	2	2	3.8	40.7	51.5	46.2	29.5	34.4	33.6	55	50.1	52.1	7.76316	55.4	51.5	56.8	43.7	49.6	49	73.7	68.7	74.7	0.000699177	-0.202119	0.407305
O94905	ERLIN2	No	Erlin-2 OS=Homo sapiens GN=ERLIN2 PE=1 SV=1	11.37	4	4	4	3	3	3	3	3	3	3	3	3	3	10.8	102.7	133.8	105.7	83.8	94.2	104.9	118.4	129	139.3	7.75926	139.9	133.8	130	124.3	135.7	153.2	158.7	176.8	199.7	0.0551265	0.0335567	0.406795
P11142	HSPA8	No	Heat shock cognate 71 kDa protein OS=Homo sapiens GN=HSPA8 PE=1 SV=1	85.67	24	31	33	26	29	29	29	29	29	29	29	29	29	266.4	2469.5	3294.3	2674.9	2066	2247.3	2188.1	2577.5	2729.7	2852	7.75526	3361.4	3294.3	3289.1	3064.3	3236.9	3196.2	3456.4	3740.4	4088.3	0.0728731	-0.0664097	0.182405
P14314	PRKCSH	No	Glucosidase 2 subunit beta OS=Homo sapiens GN=PRKCSH PE=1 SV=2	5.54	3	3	3	2	3	3	3	3	3	3	3	3	3	9.2	81.5	110.4	81.6	73.8	79.8	70.5	100.8	99.8	108.2	7.66304	110.9	110.4	100.3	109.4	114.9	103	135.2	136.8	155.2	0.0187646	0.0253462	0.409644
P17655	CAPN2	No	Calpain-2 catalytic subunit OS=Homo sapiens GN=CAPN2 PE=1 SV=6	6.69	3	3	3	1	2	2	2	2	2	2	2	2	2	6.8	69.1	83.4	64.2	51.8	66	56.2	74.3	75.2	76.8	7.61765	94.1	83.4	79	76.8	95	82.1	99.6	103.1	110.1	0.047182	-0.0146984	0.286282
O00159	MYO1C	No	Unconventional myosin-Ic OS=Homo sapiens GN=MYO1C PE=1 SV=4	3.85	4	4	4	2	2	2	2	2	2	2	2	2	2	5.9	62.2	80.6	68.5	44.9	48.3	48.5	71.2	66.9	79	7.61017	84.6	80.6	84.2	66.7	69.5	70.8	95.5	91.7	113.2	0.0386402	-0.268831	0.268423
P49257	LMAN1	No	Protein ERGIC-53 OS=Homo sapiens GN=LMAN1 PE=1 SV=2	31.55	10	10	10	6	7	7	7	7	7	7	7	7	7	32	355	468.6	385.7	242.2	342.5	315.4	397.1	453.1	494.9	7.56875	483.2	468.6	474.3	359.2	493.3	460.7	532.5	620.8	709.4	0.0510947	-0.118988	0.38532
P00367	GLUD1	No	Glutamate dehydrogenase 1, mitochondrial OS=Homo sapiens GN=GLUD1 PE=1 SV=2	33.32	13	13	13	8	10	10	10	10	10	10	10	10	10	63.1	499.8	619.6	550.2	530.6	556.2	477.4	586.5	680	657.6	7.56577	680.4	619.6	676.5	787	801.1	697.4	786.5	931.7	942.7	0.116699	0.209562	0.428966
P60842	EIF4A1	No	Eukaryotic initiation factor 4A-I OS=Homo sapiens GN=EIF4A1 PE=1 SV=1	45.41	17	17	18	12	13	13	13	13	13	13	13	13	13	100.4	930.3	1192.4	1006.8	757.1	889	824.2	996	1130.2	1112	7.54084	1266.3	1192.4	1237.9	1123	1280.4	1204	1335.7	1548.6	1594	0.0467515	-0.0352395	0.276752
P68104	EEF1A1	No	Elongation factor 1-alpha 1 OS=Homo sapiens GN=EEF1A1 PE=1 SV=1	26.15	11	11	12	10	11	11	11	11	11	11	11	11	11	107.9	973	1312.7	1068	836	940.7	802.3	1020.8	1067.8	1088.3	7.43559	1324.4	1312.7	1313.3	1239.9	1354.9	1171.9	1368.9	1463.1	1560.1	0.0533631	-0.0686976	0.152912
P62195	PSMC5	No	26S protease regulatory subunit 8 OS=Homo sapiens GN=PSMC5 PE=1 SV=1	11.1	3	4	4	2	3	3	3	3	3	3	3	3	3	12.8	117	140.8	121.7	94.9	104.3	107.4	117.4	140.6	130.2	7.41406	159.3	140.8	149.7	140.8	150.2	156.9	157.4	192.6	186.7	0.0967192	-0.00610699	0.254832
Q15118	PDK1	No	[Pyruvate dehydrogenase (acetyl-transferring)] kinase isozyme 1, mitochondrial OS=Homo sapiens GN=PDK1 PE=1 SV=1	14.82	6	6	6	3	5	5	5	4	4	4	5	5	5	8	81.5	113.6	88.8	59.3	72.1	71.2	90	92.2	102.4	7.4125	110.9	113.6	109.2	88	103.8	103.9	120.7	126.3	146.8	0.0329619	-0.174417	0.238911
P08133	ANXA6	Yes	Annexin A6 OS=Homo sapiens GN=ANXA6 PE=1 SV=3	25.16	14	14	14	11	13	13	13	13	13	13	13	13	13	63.6	560	746.1	602.6	469.8	537.4	531.2	627	623.6	680.3	7.38679	762.2	746.1	741	696.9	774.1	776	840.8	854.4	975.1	0.0594742	-0.00147597	0.247526
P61204	ARF3	No	ADP-ribosylation factor 3 OS=Homo sapiens GN=ARF3 PE=1 SV=2	6.94	3	3	3	3	3	3	3	3	3	3	3	3	3	12.9	122.9	167.6	122	95.1	118.8	109.7	125.6	132.8	164.4	7.37209	167.3	167.6	150	141.1	171.1	160.3	168.5	182	235.6	0.197606	-0.0373729	0.27346
P33176	KIF5B	Yes	Kinesin-1 heavy chain OS=Homo sapiens GN=KIF5B PE=1 SV=1	22.39	12	12	12	4	7	7	7	7	7	7	7	7	7	15	152.7	185.7	192.2	110.3	144.2	124.4	142.8	249.7	165.7	7.35333	207.8	185.7	236.3	163.6	207.7	181.7	191.5	342.2	237.6	0.239821	-0.187614	0.292398
Q13409	DYNC1I2	No	Cytoplasmic dynein 1 intermediate chain 2 OS=Homo sapiens GN=DYNC1I2 PE=1 SV=3	10.43	3	3	3	2	3	3	3	3	3	3	3	3	3	8	74.3	90.7	68	58.8	71.3	59.8	84.1	88.2	82.4	7.35	101.1	90.7	83.7	87.1	102.7	87.3	112.8	120.8	118.2	0.0253543	0.00835439	0.352703
Q01813	PFKP	No	ATP-dependent 6-phosphofructokinase, platelet type OS=Homo sapiens GN=PFKP PE=1 SV=2	21.54	6	8	8	4	5	5	5	5	5	5	5	5	5	14.5	139.6	159.4	131.7	106.3	117.8	107.2	146.5	145.8	155.5	7.33103	190	159.4	162	157.6	169.7	156.5	196.5	199.7	222.9	0.017296	-0.0800414	0.27572
O43264	ZW10	No	Centromere/kinetochore protein zw10 homolog OS=Homo sapiens GN=ZW10 PE=1 SV=3	5.94	3	3	3	2	3	3	3	3	3	3	3	3	3	8	65.8	84.7	68.3	58.2	75.6	60.4	73.3	78.1	84.9	7.275	89.5	84.7	84	86.3	108.9	88.2	98.3	107	121.7	0.218154	0.134351	0.340802
P42765	ACAA2	No	3-ketoacyl-CoA thiolase, mitochondrial OS=Homo sapiens GN=ACAA2 PE=1 SV=2	18.65	8	8	8	6	6	6	6	6	6	6	6	6	6	45.2	388.7	509.5	421.3	333.6	339.8	328.1	417.6	461.8	471.3	7.25885	529.1	509.5	518	494.8	489.5	479.2	560	632.8	675.6	0.0547946	-0.0889755	0.263405
P60953	CDC42	Yes	Cell division control protein 42 homolog OS=Homo sapiens GN=CDC42 PE=1 SV=2	8.52	4	4	4	2	2	2	2	2	2	2	2	2	2	4.6	48.7	62.1	45.8	33	42.1	37.5	52.6	41.4	56	7.17391	66.3	62.1	56.3	48.9	60.6	54.8	70.6	56.7	80.3	0.157697	-0.168851	0.168623
P62736	ACTA2	No	Actin, aortic smooth muscle OS=Homo sapiens GN=ACTA2 PE=1 SV=1	46.91	4	12	18	3	4	4	4	4	4	4	4	4	4	20.4	236.9	326.7	232.9	159.2	183.8	145.2	205.3	193.4	246.1	7.11765	322.4	326.7	286.4	236.2	264.7	212.1	275.3	265	352.8	0.150633	-0.391836	-0.0669159
Q01995	TAGLN	No	Transgelin OS=Homo sapiens GN=TAGLN PE=1 SV=4	10.92	5	5	5	3	4	4	4	4	4	4	4	4	4	13.9	130.6	154.3	118.2	98.2	123.5	104.3	131.1	136.9	149.4	7.06475	177.8	154.3	145.4	145.6	177.8	152.4	175.8	187.6	214.2	0.0878898	-0.00514546	0.27457
P07737	PFN1	Yes	Profilin-1 OS=Homo sapiens GN=PFN1 PE=1 SV=2	16.5	6	6	6	5	5	5	5	5	5	5	5	5	5	32.8	371.6	554.1	302.9	231.6	321	263	306.8	287.5	337.7	7.06098	505.8	554.1	372.4	343.4	462.3	384.2	411.4	393.9	484.1	0.499443	-0.267493	-0.151634
P04843	RPN1	Yes	Dolichyl-diphosphooligosaccharide--protein glycosyltransferase subunit 1 OS=Homo sapiens GN=RPN1 PE=1 SV=1	30.61	12	12	12	10	10	10	10	10	10	10	10	10	10	74.6	625.8	885.7	696.4	526.3	616	583.3	755.8	742.6	801.7	7.05496	851.9	885.7	856.3	780.6	887.2	852.1	1013.5	1017.5	1149.2	0.0193546	-0.0417564	0.293995
P68371	TUBB4B	No	Tubulin beta-4B chain OS=Homo sapiens GN=TUBB4B PE=1 SV=1	78.29	4	18	31	21	22	22	22	22	22	22	22	22	22	123.8	1249.9	1621.6	1368.8	866.1	1021.6	1025.8	1115.1	1223.4	1238.8	6.99596	1701.3	1621.6	1683.1	1284.5	1471.5	1498.4	1495.3	1676.4	1775.8	0.0977493	-0.234703	-0.0169586
P00387	CYB5R3	No	NADH-cytochrome b5 reductase 3 OS=Homo sapiens GN=CYB5R3 PE=1 SV=3	12.49	4	4	4	2	2	2	2	2	2	2	2	2	2	5.4	52	67.7	51.5	38.5	44.2	37.7	77.5	52	63.6	6.98148	70.8	67.7	63.3	57.2	63.7	55	103.9	71.2	91.2	0.0778211	-0.198171	0.400126
O00410	IPO5	No	Importin-5 OS=Homo sapiens GN=IPO5 PE=1 SV=4	21.04	8	8	8	5	8	8	8	8	8	8	8	8	8	18.4	159.9	212.7	177.9	128.2	162.5	148.1	179.6	183.6	203	6.96739	217.6	212.7	218.7	190.1	234	216.3	240.9	251.5	291.1	0.0766439	-0.0192452	0.271715
P08240	SRPRA	No	Signal recognition particle receptor subunit alpha OS=Homo sapiens GN=SRPRA PE=1 SV=2	5.9	4	4	4	2	2	2	2	2	2	2	2	2	2	12.1	90.2	125.8	99.8	84.2	88.9	93.3	88.7	105	129.4	6.95868	122.8	125.8	122.7	124.9	128	136.3	118.9	143.8	185.5	0.418543	0.0679264	0.271557
Q05682	CALD1	No	Caldesmon OS=Homo sapiens GN=CALD1 PE=1 SV=3	24	9	9	9	6	7	7	7	7	7	7	8	7	7	38.5	340.2	411.4	360.7	266.4	295.6	292.8	349.5	362	379.2	6.91948	463.1	411.4	443.6	395.1	425.7	427.7	468.7	496	543.6	0.0402094	-0.078264	0.194464
O43852	CALU	Yes	Calumenin OS=Homo sapiens GN=CALU PE=1 SV=2	16.82	6	6	6	1	3	3	3	3	3	3	3	3	3	3.3	26.8	46.5	31.1	27.7	27.3	22.7	28.3	41.4	40.6	6.87879	36.5	46.5	38.2	41.1	39.3	33.1	37.9	56.7	58.3	0.173133	-0.0946974	0.335199
P13489	RNH1	No	Ribonuclease inhibitor OS=Homo sapiens GN=RNH1 PE=1 SV=2	8.86	4	4	4	1	2	3	3	3	3	3	3	3	3	7.2	55.2	76.7	54.8	52.5	48.9	53.5	66.1	66.6	57.4	6.79167	75.2	76.7	67.4	77.9	70.5	78.1	88.7	91.3	82.3	0.0313021	0.0466052	0.258312
P36957	DLST	No	Dihydrolipoyllysine-residue succinyltransferase component of 2-oxoglutarate dehydrogenase complex, mitochondrial OS=Homo sapiens GN=DLST PE=1 SV=4	23.65	8	8	8	5	6	6	6	6	6	6	6	6	6	67.7	600.4	800.8	621.7	457.6	488.5	470.6	640.4	667.3	642.9	6.75923	817.2	800.8	764.4	678.7	703.6	687.4	858.8	914.3	921.6	0.004382	-0.202994	0.177709
P31948	STIP1	Yes	Stress-induced-phosphoprotein 1 OS=Homo sapiens GN=STIP1 PE=1 SV=1	10.3	5	5	5	2	4	4	4	4	4	4	4	4	4	10.9	88.9	106.8	93.5	73.5	76.8	77.8	82.9	99.4	101	6.74312	120.9	106.8	114.9	109	110.7	113.7	111.1	136.2	144.8	0.190612	-0.039271	0.194696
P04181	OAT	Yes	Ornithine aminotransferase, mitochondrial OS=Homo sapiens GN=OAT PE=1 SV=1	7.37	3	3	3	1	2	2	2	2	2	2	2	2	2	3.4	31.4	40.4	32.5	22.6	24.8	27.3	32.7	31	34.8	6.64706	42.8	40.4	39.9	33.6	35.8	39.9	43.8	42.5	49.8	0.0391419	-0.171537	0.144836
P12956	XRCC6	No	X-ray repair cross-complementing protein 6 OS=Homo sapiens GN=XRCC6 PE=1 SV=2	17.29	6	6	6	2	5	5	5	5	5	5	5	5	5	12.6	105.9	165.3	135.1	83.6	104.9	97.5	110.6	131.6	153.1	6.63492	144.1	165.3	166.1	123.9	151	142.5	148.3	180.3	219.4	0.157251	-0.188015	0.204731
P49748	ACADVL	Yes	Very long-chain specific acyl-CoA dehydrogenase, mitochondrial OS=Homo sapiens GN=ACADVL PE=1 SV=1	36.47	15	15	15	9	10	10	10	10	10	10	10	10	10	53.9	428.2	573.2	497	356.4	408.4	384.2	485.1	490	510.3	6.61224	582.9	573.2	611.2	528.5	588.3	561.2	650.6	671.4	731.5	0.0168791	-0.0748042	0.216538
P34897	SHMT2	Yes	Serine hydroxymethyltransferase, mitochondrial OS=Homo sapiens GN=SHMT2 PE=1 SV=3	23.11	10	10	10	9	9	9	9	9	9	9	9	9	9	50.8	441.6	549.4	458.5	335.6	407.1	379.7	487.4	529.6	540.3	6.6063	601	549.4	563.8	497.7	586.4	554.6	653.6	725.7	774.5	0.0199923	-0.0649837	0.329349
P04075	ALDOA	Yes	Fructose-bisphosphate aldolase A OS=Homo sapiens GN=ALDOA PE=1 SV=2	36.16	13	13	14	7	9	10	10	9	10	10	10	10	10	60.7	542.3	737.6	582.9	400.9	524.5	490.1	568.7	581.2	628.4	6.60461	738.1	737.6	716.7	594.5	755.4	715.8	762.7	796.3	900.8	0.110198	-0.0858803	0.16603
P30048	PRDX3	Yes	Thioredoxin-dependent peroxide reductase, mitochondrial OS=Homo sapiens GN=PRDX3 PE=1 SV=3	9.94	5	5	5	5	5	5	5	5	5	5	5	5	5	30.7	246.1	377.5	272.2	201.8	236.3	202.9	280	320	319.4	6.57329	335.1	377.5	334.7	299.3	340.4	296.4	375.5	438.5	457.9	0.0267775	-0.16194	0.28031
P51149	RAB7A	Yes	Ras-related protein Rab-7a OS=Homo sapiens GN=RAB7A PE=1 SV=1	15.2	6	6	6	3	3	3	3	3	3	3	3	3	3	23.9	179.3	251.6	197.7	157.1	177	171.5	249.4	244.7	266.5	6.57322	244.1	251.6	243.1	233.1	255	250.5	334.4	335.3	382	0.0118794	-0.000390604	0.509467
P07437	TUBB	Yes	Tubulin beta chain OS=Homo sapiens GN=TUBB PE=1 SV=2	74.79	4	18	29	6	6	6	6	6	6	6	6	6	6	53.3	482.4	654.1	539.1	348.4	375.5	395.5	443.6	459.9	471.6	6.53659	656.6	654.1	662.9	516.7	540.8	577.8	594.9	630.1	676.1	0.0435128	-0.271274	-0.0539952
Q15084	PDIA6	Yes	Protein disulfide-isomerase A6 OS=Homo sapiens GN=PDIA6 PE=1 SV=1	16.48	7	7	7	7	7	7	7	7	7	7	7	7	7	22	167.7	255.4	201.5	143.5	166.9	159.7	199.5	197.2	238.8	6.52273	228.3	255.4	247.8	212.8	240.4	233.3	267.5	270.2	342.3	0.107044	-0.0915981	0.266646
Q14764	MVP	No	Major vault protein OS=Homo sapiens GN=MVP PE=1 SV=4	96.44	31	31	32	22	27	27	27	27	27	27	27	27	27	139.7	1102.3	1521.4	1204.1	907.7	1079.7	1035.8	1348.6	1398.4	1493.7	6.49749	1500.5	1521.4	1480.6	1346.3	1555.1	1513.1	1808.5	1916.1	2141.2	0.0196284	-0.0284762	0.381602
Q9Y3I0	RTCB	No	tRNA-splicing ligase RtcB homolog OS=Homo sapiens GN=RTCB PE=1 SV=1	20.75	7	7	7	5	6	6	6	6	6	6	6	6	6	15.8	122.4	155.1	133.9	102.3	111.6	113.1	124.4	123.4	144.9	6.47468	166.6	155.1	164.6	151.7	160.8	165.2	166.9	169.1	207.7	0.233799	-0.0257417	0.160964
O95573	ACSL3	No	Long-chain-fatty-acid--CoA ligase 3 OS=Homo sapiens GN=ACSL3 PE=1 SV=3	8.3	3	3	3	2	2	2	2	2	2	2	2	2	2	12.7	106.8	136.4	120.7	81	93.8	87.5	102.5	109.1	119.5	6.37795	145.4	136.4	148.5	120.1	135.1	127.8	137.5	149.5	171.3	0.111003	-0.167998	0.0909494
P41252	IARS	No	Isoleucine--tRNA ligase, cytoplasmic OS=Homo sapiens GN=IARS PE=1 SV=2	33.67	12	12	12	7	8	8	8	8	8	8	8	8	8	45.3	369.2	474.7	418	288.6	339.6	319.9	345	351.1	393.8	6.37086	502.6	474.7	513.9	428	489.1	467.2	462.6	481.1	564.5	0.331206	-0.107317	0.016354
P54136	RARS	No	Arginine--tRNA ligase, cytoplasmic OS=Homo sapiens GN=RARS PE=1 SV=2	26.12	10	10	10	5	8	8	8	8	8	8	8	8	8	23.7	187.7	238.5	202.8	150.9	171.4	164.6	186.4	202.5	215.6	6.36709	255.5	238.5	249.4	223.8	246.9	240.5	249.9	277.5	309.1	0.120712	-0.0638834	0.170227
P21291	CSRP1	No	Cysteine and glycine-rich protein 1 OS=Homo sapiens GN=CSRP1 PE=1 SV=3	4.74	3	3	3	3	3	3	3	3	3	3	3	3	3	19.6	148	198.7	180.7	126.3	142.4	124.1	165	163.2	164.6	6.33163	201.4	198.7	222.2	187.4	205	181.4	221.3	223.6	235.9	0.0185822	-0.117062	0.129621
P13639	EEF2	Yes	Elongation factor 2 OS=Homo sapiens GN=EEF2 PE=1 SV=4	66.4	22	22	23	12	17	17	17	17	17	17	17	17	17	145.8	1171.9	1520.2	1284.6	919.5	1092.7	1009.8	1234.8	1299.9	1324.1	6.30658	1595.2	1520.2	1579.5	1363.7	1573.8	1475	1655.9	1781.2	1898.1	0.0302085	-0.0894982	0.184448
P13797	PLS3	No	Plastin-3 OS=Homo sapiens GN=PLS3 PE=1 SV=4	4.58	3	3	3	1	3	3	3	3	3	3	3	3	3	2.7	25.7	35.1	26	19.2	19	17	19.1	26.2	31.4	6.2963	34.9	35.1	32	28.5	27.4	24.8	25.6	35.9	45	0.262447	-0.337929	0.0622843
P54886	ALDH18A1	No	Delta-1-pyrroline-5-carboxylate synthase OS=Homo sapiens GN=ALDH18A1 PE=1 SV=2	53.38	19	19	19	15	16	16	16	16	16	16	16	16	16	95	758.3	1006.2	841.5	596.2	692.1	708.6	776.2	800.1	2309.6	6.27579	1032.2	1006.2	1034.8	884.2	996.9	1035.1	1040.9	1096.3	3310.7	0.376108	-0.075652	0.825959
P55084	HADHB	Yes	Trifunctional enzyme subunit beta, mitochondrial OS=Homo sapiens GN=HADHB PE=1 SV=3	31.38	13	13	13	12	12	12	12	12	12	12	12	12	12	96.2	688.6	943.5	745.2	596.1	692.8	637.2	799.8	826.5	904	6.19647	937.3	943.5	916.3	884.2	997.8	930.7	1072.6	1132.5	1295.9	0.0559499	0.00802385	0.323835
P53621	COPA	No	Coatomer subunit alpha OS=Homo sapiens GN=COPA PE=1 SV=2	27.46	12	12	12	5	6	6	6	6	6	6	6	6	6	23.2	192.5	262.8	236.5	143.3	175.5	170.4	211.5	217.4	231.6	6.17672	262	262.8	290.8	212.6	252.8	248.9	283.6	297.9	332	0.026543	-0.191332	0.163543
P50990	CCT8	No	T-complex protein 1 subunit theta OS=Homo sapiens GN=CCT8 PE=1 SV=4	25.12	13	13	13	11	12	12	12	12	12	12	12	12	12	60.3	439.9	615.2	466.8	371.9	434.3	412.8	487.8	505.4	528	6.1675	598.8	615.2	574	551.6	625.6	603	654.2	692.5	756.9	0.0488689	-0.0063074	0.234514
P10515	DLAT	No	Dihydrolipoyllysine-residue acetyltransferase component of pyruvate dehydrogenase complex, mitochondrial OS=Homo sapiens GN=DLAT PE=1 SV=3	17.58	6	6	6	6	6	6	6	6	6	6	6	6	6	59.7	440.5	626	502.7	366.5	391.3	395	476.9	476.3	500.4	6.13903	599.6	626	618.1	543.5	563.6	577	639.6	652.7	717.4	0.0318895	-0.130626	0.124376
P11940	PABPC1	No	Polyadenylate-binding protein 1 OS=Homo sapiens GN=PABPC1 PE=1 SV=2	41.1	10	15	15	13	13	13	13	13	13	13	13	13	13	81.6	597.9	764.7	632	498.7	576.8	535.7	619.1	667.5	670.2	6.11152	813.8	764.7	777.1	739.6	830.9	782.5	830.2	914.6	960.7	0.0723826	-0.00159326	0.199801
Q9Y490	TLN1	No	Talin-1 OS=Homo sapiens GN=TLN1 PE=1 SV=3	113.66	52	52	52	34	44	45	44	42	44	44	45	45	44	205.4	1550.4	2024.6	1643.7	1246.7	1377.6	1413.8	1615.2	1728	1782.8	6.06962	2110.3	2024.6	2021.1	1849.1	1984.2	2065.2	2166	2367.8	2555.7	0.0509856	-0.0616451	0.203691
P21333	FLNA	Yes	Filamin-A OS=Homo sapiens GN=FLNA PE=1 SV=4	189.67	61	70	70	48	54	55	55	54	55	54	56	55	54	385.9	2938	3803.8	3035.3	2335	2639.1	2520.2	3036	3200.8	3370.2	6.05079	3999.1	3803.8	3732.2	3463.3	3801.2	3681.3	4071.3	4385.9	4831.2	0.0537546	-0.0756531	0.204137
O00571	DDX3X	No	ATP-dependent RNA helicase DDX3X OS=Homo sapiens GN=DDX3X PE=1 SV=3	22.29	11	11	11	6	8	8	8	8	8	8	8	8	8	37.9	282.2	360	300.9	228.7	272.7	237.9	279.7	286.5	320.8	6.0343	384.1	360	369.9	339.2	392.7	347.5	375.1	392.6	459.9	0.195294	-0.0455196	0.140091
Q01518	CAP1	Yes	Adenylyl cyclase-associated protein 1 OS=Homo sapiens GN=CAP1 PE=1 SV=5	11.31	4	4	5	3	4	4	4	4	4	4	4	4	4	22	186.8	232	172.2	133	153.7	132.7	177.8	197.3	203	6.03182	254.3	232	211.7	197.2	221.3	193.8	238.5	270.4	291.1	0.0347643	-0.188988	0.196773
P40227	CCT6A	No	T-complex protein 1 subunit zeta OS=Homo sapiens GN=CCT6A PE=1 SV=3	22.11	12	12	12	7	9	9	9	9	9	9	9	9	9	53.6	394.8	548.9	427.4	322.9	366.2	364.3	441.5	460.4	482.8	6.02425	537.5	548.9	525.6	478.9	527.5	532.1	592	630.8	692.1	0.0299534	-0.0673273	0.248417
Q02218	OGDH	No	2-oxoglutarate dehydrogenase, mitochondrial OS=Homo sapiens GN=OGDH PE=1 SV=3	46.5	19	19	19	14	15	15	15	15	15	15	15	15	15	91.6	704.8	958.3	809.6	545.6	663	722.8	778.7	793.8	877.4	5.95633	959.4	958.3	995.4	809.2	954.9	1055.8	1044.3	1087.6	1257.8	0.121866	-0.0469112	0.218602
P35232	PHB	Yes	Prohibitin OS=Homo sapiens GN=PHB PE=1 SV=1	10.42	4	4	4	2	3	3	3	3	3	3	3	3	3	9.7	69	92.5	70.5	57.7	60.1	62.7	72.8	85	83.9	5.94845	93.9	92.5	86.7	85.6	86.6	91.6	97.6	116.4	120.3	0.0700302	-0.0499847	0.291714
Q09666	AHNAK	Yes	Neuroblast differentiation-associated protein AHNAK OS=Homo sapiens GN=AHNAK PE=1 SV=2	320.36	120	120	128	84	93	93	93	93	93	93	93	93	93	774.9	5866.3	7708.5	6122.3	4596.2	5186.6	4958.4	5047.5	5289.4	5795.5	5.93135	7985.1	7708.5	7528	6817.1	7470.5	7242.9	6768.8	7247.8	8307.8	0.63288	-0.109086	-0.056846
P40926	MDH2	Yes	Malate dehydrogenase, mitochondrial OS=Homo sapiens GN=MDH2 PE=1 SV=3	44.21	15	15	15	12	14	14	14	14	14	14	14	14	14	84.3	652.6	840.5	697.4	497.2	627.2	549	736.5	760.9	777.7	5.89798	888.3	840.5	857.5	737.4	903.4	802	987.7	1042.6	1114.8	0.0206973	-0.0823539	0.282216
Q9NZM1	MYOF	No	Myoferlin OS=Homo sapiens GN=MYOF PE=1 SV=1	30.61	14	14	14	7	9	9	10	9	10	9	10	9	10	36	264.2	330.2	283.3	212.2	243.7	222.6	300.7	313.3	337.3	5.89444	359.6	330.2	348.4	314.7	351	325.1	403.2	429.3	483.5	0.0287226	-0.0674186	0.342075
P63244	RACK1	No	Receptor of activated protein C kinase 1 OS=Homo sapiens GN=RACK1 PE=1 SV=3	13.24	7	7	7	4	6	6	6	6	6	6	6	6	6	22.3	179.2	218.8	162.7	151.2	162.3	131.4	171	195.7	208	5.89238	243.9	218.8	200.1	224.2	233.7	191.9	229.3	268.2	298.2	0.121187	-0.0285779	0.263651
Q96RP9	GFM1	No	Elongation factor G, mitochondrial OS=Homo sapiens GN=GFM1 PE=1 SV=2	7.94	3	3	3	3	3	3	3	3	3	3	3	3	3	13.6	100.7	130.4	114.8	80	97.8	89.2	109.6	114	142.3	5.88235	137	130.4	141.2	118.6	140.9	130.3	147	156.2	203.9	0.145614	-0.0679551	0.311581
P63104	YWHAZ	Yes	14-3-3 protein zeta/delta OS=Homo sapiens GN=YWHAZ PE=1 SV=1	13.48	3	4	4	3	4	4	4	4	4	4	4	4	4	11	99.1	139.5	107	64.5	90.2	90.1	103.4	104.1	117.1	5.86364	134.9	139.5	131.5	95.7	129.9	131.7	138.7	142.7	167.8	0.112086	-0.183988	0.146234
P63241	EIF5A	Yes	Eukaryotic translation initiation factor 5A-1 OS=Homo sapiens GN=EIF5A PE=1 SV=2	14.34	6	6	6	3	5	5	5	5	5	5	5	5	5	33.4	298.7	410.9	344.4	194.8	319.7	308	268.3	336	357.9	5.83234	406.6	410.9	423.5	289	460.5	450	359.8	460.4	513.1	0.567592	-0.04907	0.103498
Q12931	TRAP1	No	Heat shock protein 75 kDa, mitochondrial OS=Homo sapiens GN=TRAP1 PE=1 SV=3	26.92	9	10	10	8	8	8	8	8	8	8	8	8	8	34.3	228.9	302.8	234.6	198.6	214.8	209	244.4	274.1	263.2	5.79009	311.5	302.8	288.5	294.5	309.4	305.3	327.7	375.6	377.3	0.0633914	0.0101913	0.259354
P48735	IDH2	No	Isocitrate dehydrogenase [NADP], mitochondrial OS=Homo sapiens GN=IDH2 PE=1 SV=2	20.55	9	9	9	8	9	9	9	9	9	9	9	9	9	43.4	341.7	448.6	373.5	249.7	349.6	307.8	411.4	394.1	452.7	5.75346	465.2	448.6	459.2	370.3	503.6	449.6	551.7	540	648.9	0.0559456	-0.0529734	0.342253
Q9NVI7	ATAD3A	No	ATPase family AAA domain-containing protein 3A OS=Homo sapiens GN=ATAD3A PE=1 SV=2	23.89	3	11	11	4	6	6	6	6	6	6	6	6	6	31	231.3	323.3	238.5	177.8	182.5	185.1	200.4	211	240	5.73548	314.9	323.3	293.2	263.6	262.9	270.4	268.8	289.1	344.1	0.25887	-0.225002	-0.0462734
P60709	ACTB	Yes	Actin, cytoplasmic 1 OS=Homo sapiens GN=ACTB PE=1 SV=1	66.53	5	13	21	19	20	20	20	20	20	20	20	20	20	190.7	1697.4	2023.7	1490.1	1109.3	1093.4	1138.1	1410.8	1441	1467	5.73361	2310.5	2023.7	1832.2	1645.4	1574.8	1662.4	1891.9	1974.5	2102.9	0.0156573	-0.336779	-0.0468667
Q6NZI2	PTRF	No	Polymerase I and transcript release factor OS=Homo sapiens GN=PTRF PE=1 SV=1	11.06	4	4	4	4	4	4	4	4	4	4	4	4	4	18.3	130.9	168.9	125.2	102.8	114.2	103.4	124.5	143.1	137.6	5.61749	178.1	168.9	153.9	152.5	164.4	151	166.9	196.1	197.2	0.0733974	-0.0983224	0.161419
O94979	SEC31A	No	Protein transport protein Sec31A OS=Homo sapiens GN=SEC31A PE=1 SV=3	14.43	9	9	9	5	8	8	8	8	8	8	8	8	8	49.1	298.5	394.8	323	275.5	306.2	278	318.3	316.6	356	5.611	406.3	394.8	397.2	408.7	441	406.1	426.9	433.9	510.3	0.286198	0.0676176	0.194345
Q92499	DDX1	No	ATP-dependent RNA helicase DDX1 OS=Homo sapiens GN=DDX1 PE=1 SV=2	2.15	3	3	3	3	3	3	3	3	3	3	3	3	3	12.2	80.4	114.8	86	67.8	78.7	80.6	90.7	102.9	96.5	5.55738	109.5	114.8	105.7	100.5	113.4	117.7	121.7	141	138.3	0.044852	0.00697798	0.281136
Q14315	FLNC	Yes	Filamin-C OS=Homo sapiens GN=FLNC PE=1 SV=3	176.96	57	66	66	40	44	45	44	44	45	44	44	44	45	323.6	2208.6	2922.1	2429.9	1798.1	2067.6	2038.9	2373.1	2449.3	2577.2	5.55655	3006.3	2922.1	2987.8	2667	2978.1	2978.3	3182.4	3356.2	3694.4	0.0491905	-0.0481722	0.198728
O00299	CLIC1	Yes	Chloride intracellular channel protein 1 OS=Homo sapiens GN=CLIC1 PE=1 SV=4	8.84	3	3	3	2	3	3	3	3	3	3	3	3	3	11.1	96.2	106.7	85.8	60.3	68.1	70.8	82	78.9	87.2	5.43243	131	106.7	105.5	89.4	98.1	103.5	110	108.1	125	0.0655877	-0.23803	-0.000420427
P53396	ACLY	No	ATP-citrate synthase OS=Homo sapiens GN=ACLY PE=1 SV=3	14.37	8	8	8	4	6	6	6	6	6	6	6	6	6	28.5	220.2	270.2	236.8	154.3	203.5	192.1	220.6	239.2	257.1	5.41404	299.7	270.2	291.1	228.9	293.1	280.6	295.9	327.8	368.5	0.0932688	-0.101332	0.204618
Q8NBJ5	COLGALT1	Yes	Procollagen galactosyltransferase 1 OS=Homo sapiens GN=COLGALT1 PE=1 SV=1	8.67	5	5	5	3	4	4	4	4	4	4	4	4	4	18.2	133.8	173.9	131.5	98	112.5	100.6	162.1	151.9	173.3	5.38462	182.1	173.9	161.7	145.4	162	146.9	217.4	208.2	248.4	0.0148909	-0.188471	0.380632
P18031	PTPN1	Yes	Tyrosine-protein phosphatase non-receptor type 1 OS=Homo sapiens GN=PTPN1 PE=1 SV=1	7.76	5	5	5	1	2	2	2	2	2	2	2	2	2	7.8	43.9	65.3	51.2	41.7	51	43.2	50.5	61	62.9	5.34615	59.8	65.3	63	61.9	73.4	63.1	67.7	83.5	90.1	0.152614	0.0769122	0.359328
P07814	EPRS	No	Bifunctional glutamate/proline--tRNA ligase OS=Homo sapiens GN=EPRS PE=1 SV=5	24.49	9	9	9	6	8	8	8	8	8	8	8	8	8	53.1	345	453.3	365.1	283.8	335.6	322	363.8	387.3	557.5	5.34463	469.6	453.3	448.9	420.9	483.4	470.4	487.9	530.7	799.1	0.266623	0.00304665	0.406044
P61604	HSPE1	Yes	10 kDa heat shock protein, mitochondrial OS=Homo sapiens GN=HSPE1 PE=1 SV=2	5.84	4	4	4	4	4	4	4	4	4	4	4	4	4	31.5	224.8	277.1	235.3	167.9	197.2	171.7	244.8	267.2	306.7	5.33016	306	277.1	289.3	249	284	250.9	328.3	366.2	439.6	0.0573884	-0.15432	0.378486
P49411	TUFM	No	Elongation factor Tu, mitochondrial OS=Homo sapiens GN=TUFM PE=1 SV=2	40.16	16	16	16	11	13	13	13	13	13	13	13	13	13	72.7	478.7	688.5	504.7	385.3	423.3	426.1	540.7	547.7	592.4	5.29986	651.7	688.5	620.6	571.4	609.6	622.4	725.1	750.5	849.3	0.0306745	-0.120723	0.245726
O94874	UFL1	No	E3 UFM1-protein ligase 1 OS=Homo sapiens GN=UFL1 PE=1 SV=2	7.32	3	3	3	2	3	3	3	3	3	3	3	3	3	7.2	54.1	75.6	58.7	38.1	47.8	46.3	55.9	59	60.1	5.29167	73.6	75.6	72.2	56.5	68.8	67.7	75	80.9	86.2	0.034135	-0.198054	0.128948
Q13885	TUBB2A	No	Tubulin beta-2A chain OS=Homo sapiens GN=TUBB2A PE=1 SV=1	74.2	3	17	30	4	4	4	4	4	4	4	4	4	4	31.8	238.9	300.4	253.5	166.9	202.9	178.7	227	232.8	242.2	5.24843	325.2	300.4	311.7	247.5	292.2	261	304.4	319	347.2	0.0362324	-0.227249	0.050366
Q9UKK3	PARP4	No	Poly [ADP-ribose] polymerase 4 OS=Homo sapiens GN=PARP4 PE=1 SV=3	6.88	4	4	4	1	3	3	3	3	3	3	3	3	3	6.9	39.8	58.2	41.6	38.5	41.7	36.2	52.6	52.5	64.6	5.24638	54.2	58.2	51.1	57.1	60	52.8	70.6	72	92.6	0.082025	0.0553952	0.524597
Q14247	CTTN	Yes	Src substrate cortactin OS=Homo sapiens GN=CTTN PE=1 SV=2	6.14	4	4	4	1	2	2	2	2	2	2	2	2	2	2.4	15	20.4	22.4	12.5	14.7	16.5	18.2	18.6	23.2	5.20833	20.4	20.4	27.6	18.6	21.2	24.1	24.4	25.5	33.3	0.134836	-0.0981804	0.282587
Q9H857	NT5DC2	No	5'-nucleotidase domain-containing protein 2 OS=Homo sapiens GN=NT5DC2 PE=1 SV=1	25.08	10	10	10	7	8	7	7	7	7	7	7	7	8	43.5	281.1	386.9	275.9	225.7	288.8	255	298.2	337.5	352	5.18851	382.6	386.9	339.3	334.8	416	372.5	399.9	462.4	504.6	0.106478	0.0187441	0.301909
Q06210	GFPT1	No	Glutamine--fructose-6-phosphate aminotransferase [isomerizing] 1 OS=Homo sapiens GN=GFPT1 PE=1 SV=3	13.48	6	6	6	1	4	4	4	3	4	4	4	4	4	7.4	51	76.3	54.5	38.1	47	46.3	60.1	58.4	60.6	5.14865	69.4	76.3	67.1	56.5	67.6	67.6	80.5	80	86.8	0.0195378	-0.150648	0.216764
P26640	VARS	No	Valine--tRNA ligase OS=Homo sapiens GN=VARS PE=1 SV=4	17.67	7	7	7	5	6	6	6	6	6	6	6	6	6	26.3	184.6	231.3	184.6	134.7	156	160.5	171.4	192.8	203.4	5.12167	251.3	231.3	227	199.8	224.7	234.4	229.9	264.2	291.6	0.126941	-0.106946	0.146973
Q04637	EIF4G1	No	Eukaryotic translation initiation factor 4 gamma 1 OS=Homo sapiens GN=EIF4G1 PE=1 SV=4	6.81	3	4	4	3	3	3	3	3	3	3	3	3	3	13.6	88.3	126.5	91.8	69.6	97.9	73	78	99.6	109.5	5.11765	120.1	126.5	112.9	103.3	141	106.6	104.6	136.4	157	0.466674	-0.0349318	0.146777
P38646	HSPA9	No	Stress-70 protein, mitochondrial OS=Homo sapiens GN=HSPA9 PE=1 SV=2	91	32	33	36	29	30	30	30	30	30	30	30	30	30	338.7	2217.9	3146.1	2381.7	1726.4	2072.8	1920	2341.9	2339.2	2699.5	5.09714	3019	3146.1	2928.6	2560.5	2985.6	2804.6	3140.6	3205.3	3869.7	0.098465	-0.12297	0.167835
P23528	CFL1	Yes	Cofilin-1 OS=Homo sapiens GN=CFL1 PE=1 SV=3	9.19	3	4	4	3	3	3	3	3	3	3	3	3	3	24.4	183.6	220.1	163.4	124.3	141.4	150.8	163.8	190.2	181.9	5.09426	249.9	220.1	200.9	184.3	203.7	220.2	219.6	260.6	260.8	0.0660601	-0.141552	0.143376
Q96QK1	VPS35	No	Vacuolar protein sorting-associated protein 35 OS=Homo sapiens GN=VPS35 PE=1 SV=2	2.92	3	3	3	2	2	2	2	2	2	2	2	2	2	9	56.8	69.3	58.3	45.8	48.4	47.4	56.2	61.6	63	5.08889	77.3	69.3	71.7	67.9	69.7	69.3	75.3	84.4	90.4	0.0795174	-0.0773785	0.196193
Q86UP2	KTN1	No	Kinectin OS=Homo sapiens GN=KTN1 PE=1 SV=1	28.07	11	11	11	7	10	10	10	10	10	10	10	10	10	70.1	448.3	563.7	502.6	356.6	432.2	412	466.2	470.9	539.6	5.08702	610.2	563.7	618	528.8	622.5	601.8	625.2	645.2	773.6	0.164499	-0.0315818	0.189905
B5ME19	EIF3CL	No	Eukaryotic translation initiation factor 3 subunit C-like protein OS=Homo sapiens GN=EIF3CL PE=3 SV=1	12.49	5	5	5	3	5	5	5	5	5	5	5	5	5	14.2	93.7	120.1	97.8	71.8	93.8	92.8	91.1	111.3	579.1	5.05634	127.6	120.1	120.3	106.5	135.1	135.5	122.2	152.5	830.1	0.403999	0.0352414	1.58601
Q9Y262	EIF3L	No	Eukaryotic translation initiation factor 3 subunit L OS=Homo sapiens GN=EIF3L PE=1 SV=1	9.91	6	6	6	4	5	5	4	4	5	4	5	5	5	19.4	109.4	147.6	111.3	97.8	103	160	105.3	108.3	144.9	5.04124	148.9	147.6	136.9	145.1	148.4	233.7	141.2	148.4	207.8	0.796755	0.282651	0.198707
Q6UB35	MTHFD1L	No	Monofunctional C1-tetrahydrofolate synthase, mitochondrial OS=Homo sapiens GN=MTHFD1L PE=1 SV=1	42.11	18	18	18	14	17	17	17	17	17	17	17	17	17	160.6	940.8	1355.2	993	809.1	937.9	906.2	1000.3	1074.8	1237.4	5.03798	1280.6	1355.2	1221	1200	1351	1323.7	1341.5	1472.8	1773.9	0.196267	0.00668028	0.250524
Q9Y678	COPG1	No	Coatomer subunit gamma-1 OS=Homo sapiens GN=COPG1 PE=1 SV=1	26.35	11	11	11	7	10	10	10	10	10	10	10	10	10	36.8	278	345.3	289.4	184.1	244.8	224.4	283.4	274.5	309.7	5.00272	378.4	345.3	355.9	273.1	352.5	327.8	380.1	376.2	444	0.0628888	-0.179343	0.152898
P09622	DLD	Yes	Dihydrolipoyl dehydrogenase, mitochondrial OS=Homo sapiens GN=DLD PE=1 SV=2	21.04	9	9	9	8	9	9	9	9	9	9	9	9	9	57.9	370.7	479	386.9	288.6	327.6	316.5	389.9	410.4	428.7	4.98446	504.6	479	475.7	428	471.8	462.3	522.9	562.3	614.5	0.0332139	-0.0994439	0.220004
P35221	CTNNA1	Yes	Catenin alpha-1 OS=Homo sapiens GN=CTNNA1 PE=1 SV=1	15.46	7	7	7	3	6	6	6	6	6	6	6	6	6	20.9	124.4	165.8	136	104	104.5	109.4	145.2	146	150.5	4.97608	169.3	165.8	167.2	154.2	150.5	159.9	194.7	200	215.7	0.00790547	-0.11256	0.281206
Q7KZF4	SND1	No	Staphylococcal nuclease domain-containing protein 1 OS=Homo sapiens GN=SND1 PE=1 SV=1	44.47	18	18	18	9	15	16	16	16	15	15	15	15	15	81.7	487.8	661.6	566.3	403.6	493.9	424.8	526.4	553.3	605.1	4.94002	664	661.6	696.3	598.6	711.3	620.6	705.9	758.1	867.4	0.0918049	-0.0667371	0.205485
A0FGR8	ESYT2	No	Extended synaptotagmin-2 OS=Homo sapiens GN=ESYT2 PE=1 SV=1	10.58	4	4	4	3	3	3	3	3	3	3	3	3	3	15.8	77.9	115.5	93.8	79	78.4	79.4	93.6	106.6	117.1	4.93038	106	115.5	115.4	117.2	112.9	115.9	125.5	146.1	167.9	0.124307	0.0384516	0.383543
O00425	IGF2BP3	No	Insulin-like growth factor 2 mRNA-binding protein 3 OS=Homo sapiens GN=IGF2BP3 PE=1 SV=2	8.65	3	3	3	2	3	3	3	3	3	3	3	3	3	5.7	36.1	52.4	46.3	28.9	29.9	34.4	28.1	32.1	38.2	4.92982	49.1	52.4	57	42.9	43	50.2	37.7	44	54.8	0.982387	-0.219816	-0.215582
P46821	MAP1B	No	Microtubule-associated protein 1B OS=Homo sapiens GN=MAP1B PE=1 SV=2	20	8	8	8	6	7	7	7	7	7	7	7	7	7	32.8	201.6	299.7	219.7	161.6	189.9	173.9	217.5	227.3	244.2	4.92683	274.4	299.7	270.1	239.7	273.5	254	291.7	311.5	350	0.0475115	-0.137982	0.175194
P61163	ACTR1A	No	Alpha-centractin OS=Homo sapiens GN=ACTR1A PE=1 SV=1	9.64	5	5	5	4	4	4	4	4	4	4	4	4	4	22.2	135.1	191.9	141	109.3	134.7	145.5	160.9	158.3	169.6	4.92342	183.9	191.9	173.4	162.1	194	212.5	215.7	217	243.1	0.121329	0.0500825	0.299265
P55010	EIF5	No	Eukaryotic translation initiation factor 5 OS=Homo sapiens GN=EIF5 PE=1 SV=2	6.05	3	3	3	2	2	2	2	2	2	2	2	2	2	8.9	47.4	66.8	64.2	43.3	50.4	47.5	54.5	62.2	75.4	4.86517	64.6	66.8	79	64.2	72.6	69.3	73	85.2	108.1	0.185164	-0.0297902	0.339918
P49591	SARS	No	Serine--tRNA ligase, cytoplasmic OS=Homo sapiens GN=SARS PE=1 SV=3	5.71	3	3	3	3	3	3	3	3	3	3	3	3	3	13.2	79.7	124	93.8	64	77	78.9	90.3	103.5	115.5	4.84848	108.4	124	115.4	95	110.9	115.2	121.1	141.9	165.6	0.0904146	-0.115235	0.301374
P42704	LRPPRC	No	Leucine-rich PPR motif-containing protein, mitochondrial OS=Homo sapiens GN=LRPPRC PE=1 SV=3	103.7	40	40	41	35	36	36	36	36	36	36	36	36	36	370.7	2205.5	2988.9	2500.5	1787.5	2093.5	1989.3	2352.7	2410	2506.4	4.82196	3002.1	2988.9	3074.7	2651.1	3015.3	2905.9	3155	3302.3	3592.9	0.0442383	-0.0807361	0.148734
O00330	PDHX	No	Pyruvate dehydrogenase protein X component, mitochondrial OS=Homo sapiens GN=PDHX PE=1 SV=3	3.96	4	4	4	3	3	3	3	3	3	3	3	3	3	27.7	187.6	225.3	194.1	133.5	161	169.5	191.8	187.1	199.8	4.81949	255.4	225.3	238.6	198	231.8	247.6	257.2	256.3	286.4	0.0909711	-0.0865856	0.153226
P08758	ANXA5	Yes	Annexin A5 OS=Homo sapiens GN=ANXA5 PE=1 SV=2	13	7	7	7	5	6	6	6	6	6	6	6	6	6	35.8	226.9	280.4	227.1	171.3	189.3	179.3	221.3	244.3	257.6	4.78492	308.9	280.4	279.2	254.1	272.6	262	296.7	334.7	369.2	0.0696792	-0.139049	0.204268
P11177	PDHB	No	Pyruvate dehydrogenase E1 component subunit beta, mitochondrial OS=Homo sapiens GN=PDHB PE=1 SV=3	22.16	8	8	9	6	6	7	7	7	7	7	7	7	7	64.2	343.4	502.8	366.9	306.3	365.4	322.3	400.5	423.4	460.8	4.77103	467.4	502.8	451.2	454.4	526.3	470.8	537	580.2	660.6	0.0751835	0.030232	0.32278
Q3SY69	ALDH1L2	No	Mitochondrial 10-formyltetrahydrofolate dehydrogenase OS=Homo sapiens GN=ALDH1L2 PE=1 SV=2	23.33	11	11	11	5	8	8	8	8	8	8	8	8	8	45.3	283.6	423.8	290.1	215.6	266.2	243.6	308.6	304.7	384.7	4.75938	386	423.8	356.7	319.8	383.5	355.9	413.9	417.6	551.5	0.126161	-0.139211	0.245615
P53618	COPB1	Yes	Coatomer subunit beta OS=Homo sapiens GN=COPB1 PE=1 SV=3	21.67	8	8	8	6	7	7	7	7	7	7	7	7	7	31.9	186.8	246.7	187.4	151.8	173.8	157	199	287.8	259.6	4.75862	254.3	246.7	230.5	225.2	250.3	229.3	266.8	394.3	372.1	0.1033	-0.0536439	0.49819
P07355	ANXA2	Yes	Annexin A2 OS=Homo sapiens GN=ANXA2 PE=1 SV=2	81.22	25	25	28	21	21	21	21	21	21	21	21	21	21	343	2013	2845.4	2059.5	1617.3	1780.5	1719.5	1989.3	2029.4	2205.8	4.71516	2740	2845.4	2532.4	2398.7	2564.5	2511.7	2667.7	2780.8	3162	0.115777	-0.119035	0.0850082
Q92616	GCN1	No	eIF-2-alpha kinase activator GCN1 OS=Homo sapiens GN=GCN1 PE=1 SV=6	8.79	4	4	4	2	3	3	3	3	3	3	3	3	3	7.7	41.2	56.7	52.5	36.3	42.8	40.2	51.6	53.1	51.7	4.71429	56.1	56.7	64.6	53.8	61.6	58.7	69.2	72.7	74.1	0.0102213	-0.0270898	0.284025
P43686	PSMC4	No	26S protease regulatory subunit 6B OS=Homo sapiens GN=PSMC4 PE=1 SV=2	9.16	3	3	3	3	3	3	3	3	3	3	3	3	3	14.5	82.6	107.9	77.8	73.1	85.4	68	97.5	101	106.2	4.68966	112.4	107.9	95.7	108.4	123	99.4	130.7	138.4	152.2	0.0321216	0.0660347	0.414923
P24752	ACAT1	No	Acetyl-CoA acetyltransferase, mitochondrial OS=Homo sapiens GN=ACAT1 PE=1 SV=1	10.48	5	5	5	3	4	4	4	4	4	4	4	4	4	18.8	112	157.9	117.1	87.8	103.6	92.9	118.9	131	138.3	4.67021	152.5	157.9	144	130.3	149.3	135.6	159.4	179.6	198.3	0.0490549	-0.130156	0.241765
P06748	NPM1	Yes	Nucleophosmin OS=Homo sapiens GN=NPM1 PE=1 SV=2	15.14	4	4	5	5	5	5	5	5	5	5	5	5	5	28.1	180.3	241.9	188.6	129.8	150.3	131.1	180.9	182.7	209.3	4.61922	245.4	241.9	231.9	192.5	216.5	191.5	242.6	250.3	300	0.0527311	-0.260229	0.140746
P12111	COL6A3	No	Collagen alpha-3(VI) chain OS=Homo sapiens GN=COL6A3 PE=1 SV=5	165.34	67	67	67	39	55	55	55	55	55	55	55	54	55	358.6	2079.4	2882.1	2271.1	1648.4	1889.2	1882.5	2543.1	2744.4	2999.6	4.59677	2830.5	2882.1	2792.5	2444.9	2721.1	2749.9	3410.3	3760.5	4299.9	0.0320452	-0.103575	0.431553
P48643	CCT5	Yes	T-complex protein 1 subunit epsilon OS=Homo sapiens GN=CCT5 PE=1 SV=1	16.8	11	11	11	9	9	9	9	9	9	9	9	9	9	59.2	347.1	460.2	361.3	271.1	333.4	314	385.9	439.1	441.1	4.57939	472.5	460.2	444.2	402.2	480.2	458.6	517.5	601.6	632.3	0.0362164	-0.0381145	0.347085
P18206	VCL	No	Vinculin OS=Homo sapiens GN=VCL PE=1 SV=4	56.75	31	31	31	16	23	23	23	23	23	23	23	23	23	106.8	570.9	778.1	632.3	496.4	595.5	487.2	592.7	646.1	683.6	4.5618	777.1	778.1	777.5	736.3	857.7	711.6	794.8	885.3	979.9	0.168549	-0.0168585	0.189425
Q6DD88	ATL3	No	Atlastin-3 OS=Homo sapiens GN=ATL3 PE=1 SV=1	9.65	5	5	5	4	4	4	4	4	4	4	4	4	4	35.9	180.6	222.3	191.1	163.6	171.1	162.2	205.2	207.6	227.2	4.51811	245.8	222.3	235	242.6	246.5	236.9	275.1	284.4	325.7	0.0718833	0.0462397	0.332274
Q53EP0	FNDC3B	No	Fibronectin type III domain-containing protein 3B OS=Homo sapiens GN=FNDC3B PE=1 SV=2	10.55	3	3	3	3	3	3	3	3	3	3	3	3	3	13.4	68.5	93.5	75.6	60.5	66.2	107.2	70.1	72	73.7	4.51493	93.3	93.5	93	89.8	95.3	156.6	94	98.6	105.6	0.569501	0.288334	0.0918843
P14868	DARS	No	Aspartate--tRNA ligase, cytoplasmic OS=Homo sapiens GN=DARS PE=1 SV=2	19.62	10	10	10	6	7	7	7	7	7	7	7	7	7	40.1	210.5	282.6	243.9	180.7	204.7	200.3	239.5	236.2	262.5	4.50623	286.5	282.6	299.9	267.9	294.8	292.6	321.2	323.6	376.3	0.0729347	-0.0229256	0.232696
P04083	ANXA1	Yes	Annexin A1 OS=Homo sapiens GN=ANXA1 PE=1 SV=2	24.32	11	11	11	6	9	9	9	9	9	9	9	9	9	44.2	424.9	465.3	268.4	195.7	233.4	245.4	267.6	273	361.7	4.4276	578.3	465.3	330.1	290.2	336.1	358.5	358.9	374.1	518.5	0.215804	-0.480164	-0.134409
P30084	ECHS1	No	Enoyl-CoA hydratase, mitochondrial OS=Homo sapiens GN=ECHS1 PE=1 SV=4	11.29	6	6	6	4	6	6	6	5	5	6	6	6	6	20.6	122.5	165.3	117.3	91.2	102.3	103.8	129.6	132.6	165.3	4.42718	166.8	165.3	144.2	135.3	147.3	151.6	173.9	181.7	237	0.109738	-0.133511	0.315188
P39656	DDOST	Yes	Dolichyl-diphosphooligosaccharide--protein glycosyltransferase 48 kDa subunit OS=Homo sapiens GN=DDOST PE=1 SV=4	18.54	8	8	8	5	5	5	5	6	5	5	6	6	6	30.2	171.9	225.7	159.1	133.5	165.2	145.4	199.2	196.1	201.1	4.42053	234.1	225.7	195.6	198	237.9	212.4	267.1	268.6	288.3	0.0195123	-0.0157141	0.330269
Q96TA1	FAM129B	No	Niban-like protein 1 OS=Homo sapiens GN=FAM129B PE=1 SV=3	7.34	3	3	3	2	2	2	2	2	2	2	2	2	2	6.3	44.5	57	44.4	27.8	43.8	36.6	40.5	52.3	55.8	4.4127	60.6	57	54.6	41.2	63.1	53.4	54.3	71.7	80	0.180505	-0.126902	0.258559
O43707	ACTN4	Yes	Alpha-actinin-4 OS=Homo sapiens GN=ACTN4 PE=1 SV=2	34.01	8	14	14	4	6	6	6	6	6	6	6	6	6	24.8	155.5	183.8	142.1	108.7	123.2	116.5	123.7	155.7	161.3	4.38306	211.7	183.8	174.7	161.2	177.5	170.2	165.9	213.4	231.3	0.220198	-0.164086	0.0987596
Q14204	DYNC1H1	No	Cytoplasmic dynein 1 heavy chain 1 OS=Homo sapiens GN=DYNC1H1 PE=1 SV=5	163.74	67	67	68	49	57	57	57	57	57	57	57	57	57	356.7	1803.4	2473.5	2037.4	1562	1802.5	1695.3	1892.5	2032.9	2213.8	4.37903	2454.7	2473.5	2505.3	2316.8	2596.3	2476.4	2537.8	2785.6	3173.5	0.173691	-0.0085649	0.192895
P09493	TPM1	Yes	Tropomyosin alpha-1 chain OS=Homo sapiens GN=TPM1 PE=1 SV=2	15.83	3	7	7	6	7	7	7	7	7	7	7	7	7	64.6	363.1	479.7	372.8	281.6	292.7	296.3	376.9	355.3	409.5	4.35913	494.3	479.7	458.4	417.7	421.6	432.9	505.4	486.8	587	0.0767237	-0.171109	0.140759
P04844	RPN2	No	Dolichyl-diphosphooligosaccharide--protein glycosyltransferase subunit 2 OS=Homo sapiens GN=RPN2 PE=1 SV=3	12.6	4	4	4	2	4	4	4	4	4	4	4	4	4	20.5	101.7	144.4	116.7	89.1	88.8	91.8	113.3	126.5	127.4	4.33171	138.4	144.4	143.5	132.2	128	134.1	151.9	173.3	182.7	0.0485942	-0.112575	0.252675
P00338	LDHA	Yes	L-lactate dehydrogenase A chain OS=Homo sapiens GN=LDHA PE=1 SV=2	18.12	6	7	7	3	4	4	4	4	4	4	4	4	4	17.6	104.3	137.1	110.7	75.8	89.5	82.5	91.9	97	112.2	4.30682	142	137.1	136.1	112.4	129	120.5	123.2	132.9	160.8	0.240956	-0.198215	0.00589493
Q13011	ECH1	No	Delta(3,5)-Delta(2,4)-dienoyl-CoA isomerase, mitochondrial OS=Homo sapiens GN=ECH1 PE=1 SV=2	8.62	3	3	3	2	3	3	3	3	3	3	3	3	3	17	79.2	111.4	87.3	74.7	79.8	73	92.2	89.7	106.7	4.29412	107.8	111.4	107.4	110.9	114.9	106.6	123.7	122.9	153	0.145556	0.0253956	0.291032
P59998	ARPC4	No	Actin-related protein 2/3 complex subunit 4 OS=Homo sapiens GN=ARPC4 PE=1 SV=3	7.58	4	4	4	3	4	4	4	4	4	4	4	4	4	14.6	76.5	111.5	79.9	62.8	74.2	62.2	74.5	87.8	108.3	4.26027	104.1	111.5	98.3	93.2	106.9	90.9	99.9	120.3	155.3	0.217958	-0.109286	0.258508
Q96AY3	FKBP10	Yes	Peptidyl-prolyl cis-trans isomerase FKBP10 OS=Homo sapiens GN=FKBP10 PE=1 SV=1	6.14	4	4	4	3	4	4	4	4	4	4	4	4	4	29.2	158.7	184.2	157.2	123.6	132.7	130.4	167.2	186	187.5	4.23288	216	184.2	193.3	183.4	191.2	190.5	224.2	254.9	268.8	0.0396398	-0.0707418	0.333597
P22234	PAICS	No	Multifunctional protein ADE2 OS=Homo sapiens GN=PAICS PE=1 SV=3	6.1	3	3	3	2	3	3	3	3	3	3	3	3	3	5.8	33	44	30.3	24.5	29.8	35.6	30.8	28.6	50.6	4.22414	45	44	37.2	36.4	42.9	52.1	41.4	39.2	72.5	0.584	0.0582534	0.278762
P62979	RPS27A	No	Ubiquitin-40S ribosomal protein S27a OS=Homo sapiens GN=RPS27A PE=1 SV=2	16.26	5	5	11	5	5	5	5	5	5	5	5	5	5	91.6	502.1	674	521.6	389	433.6	386.3	468.4	506	533.4	4.21725	683.4	674	641.4	576.9	624.6	564.3	628.1	693.3	764.7	0.0965567	-0.178812	0.0616742
Q14974	KPNB1	Yes	Importin subunit beta-1 OS=Homo sapiens GN=KPNB1 PE=1 SV=2	32.75	13	13	13	7	9	9	9	9	9	9	9	9	9	55.6	317.8	396.1	310.3	234	293.4	282	309.4	309.1	366.6	4.20863	432.6	396.1	381.6	347.1	422.6	411.9	414.9	423.5	525.5	0.237357	-0.034623	0.172373
P35998	PSMC2	No	26S protease regulatory subunit 7 OS=Homo sapiens GN=PSMC2 PE=1 SV=3	8.06	4	4	4	1	3	3	3	3	3	3	3	3	3	6.6	34.8	53.5	45.5	32.6	27.4	33.8	31.8	41	41.9	4.15152	47.4	53.5	55.9	48.4	39.5	49.3	42.7	56.2	60	0.315551	-0.192645	0.0191936
P12814	ACTN1	Yes	Alpha-actinin-1 OS=Homo sapiens GN=ACTN1 PE=1 SV=2	41.34	9	15	15	9	14	14	14	14	14	14	14	14	14	83.9	572.5	684.3	561.2	347.4	483.2	421.6	535.9	577.9	598.7	4.14064	779.3	684.3	690.1	515.3	696	615.8	718.7	791.8	858.2	0.0558624	-0.237262	0.137278
Q13561	DCTN2	No	Dynactin subunit 2 OS=Homo sapiens GN=DCTN2 PE=1 SV=4	12.84	5	5	5	5	5	5	5	5	5	5	5	5	5	28.4	167.8	211.7	154.8	116.5	139.8	158.4	178.1	189.4	200.9	4.10211	228.4	211.7	190.3	172.7	201.3	231.4	238.8	259.5	288	0.0545314	-0.0583789	0.318812
P55884	EIF3B	No	Eukaryotic translation initiation factor 3 subunit B OS=Homo sapiens GN=EIF3B PE=1 SV=3	10.93	5	5	5	4	5	5	5	5	5	5	5	5	5	17	89.7	113	94.3	69.6	79.6	70.4	86.2	94.5	100.6	4.09412	122.2	113	115.9	103.3	114.6	102.8	115.6	129.4	144.2	0.0922815	-0.130658	0.14863
P78344	EIF4G2	No	Eukaryotic translation initiation factor 4 gamma 2 OS=Homo sapiens GN=EIF4G2 PE=1 SV=1	11.07	6	6	6	5	5	5	5	5	5	5	5	5	5	24.5	121.2	157.7	125.4	105.5	110.6	98.7	123.7	137.9	140.3	4.02857	164.9	157.7	154.2	156.4	159.3	144.1	165.9	188.9	201.1	0.0722901	-0.0523778	0.221441
Q8TAA3	PSMA8	No	Proteasome subunit alpha type-7-like OS=Homo sapiens GN=PSMA8 PE=2 SV=3	5.72	3	3	3	3	3	3	3	3	3	3	3	3	3	29.8	147.1	179.8	146.6	120.8	139.2	120	158.1	159.2	174.4	4.02685	200.2	179.8	180.3	179.1	200.5	175.4	212.1	218.2	250	0.0494744	-0.0137117	0.279972
P13804	ETFA	No	Electron transfer flavoprotein subunit alpha, mitochondrial OS=Homo sapiens GN=ETFA PE=1 SV=1	2.15	3	3	3	1	2	2	2	2	2	2	2	2	2	4.5	17.3	28.1	26.2	20.2	21	22.2	25.8	21.6	29.9	3.84444	23.5	28.1	32.2	30	30.3	32.4	34.6	29.6	42.8	0.340525	0.145619	0.352589
P00558	PGK1	Yes	Phosphoglycerate kinase 1 OS=Homo sapiens GN=PGK1 PE=1 SV=3	20.68	6	6	6	6	6	6	6	6	6	6	6	6	6	52	279.2	350.7	254.3	195.5	234.2	211.7	250.9	268.7	295.1	3.75962	380	350.7	312.7	289.9	337.3	309.2	336.4	368.2	423	0.11116	-0.156095	0.111963
P23526	AHCY	Yes	Adenosylhomocysteinase OS=Homo sapiens GN=AHCY PE=1 SV=4	3.57	3	3	3	2	2	2	2	2	2	2	2	2	2	14.3	63.1	78.9	61.3	57.5	60.9	52.5	71.4	67.4	78.3	3.67133	85.9	78.9	75.4	85.3	87.7	76.6	95.7	92.3	112.3	0.093159	0.0553818	0.322168
O00469	PLOD2	Yes	Procollagen-lysine,2-oxoglutarate 5-dioxygenase 2 OS=Homo sapiens GN=PLOD2 PE=1 SV=2	12.6	7	7	7	4	5	5	4	5	5	5	5	5	4	26.3	139.4	183.6	145.2	96.2	131.3	112.6	161.3	161.7	201.7	3.65779	189.7	183.6	178.5	142.7	189.1	164.5	216.3	221.5	289.1	0.0609739	-0.152933	0.397611
P02751	FN1	Yes	Fibronectin OS=Homo sapiens GN=FN1 PE=1 SV=4	17.97	9	9	9	6	6	6	6	6	6	6	6	6	6	34.3	160.2	191	163	124.8	146.7	150.1	179.2	193.2	253	3.63848	218.1	191	200.5	185	211.3	219.3	240.3	264.7	362.7	0.145699	0.0141303	0.509333
P28331	NDUFS1	No	NADH-ubiquinone oxidoreductase 75 kDa subunit, mitochondrial OS=Homo sapiens GN=NDUFS1 PE=1 SV=3	19.74	8	8	8	3	5	6	6	5	6	6	6	6	6	20.1	80.5	110.2	99.2	73.1	85.6	74.9	83.2	92.5	99.9	3.63682	109.5	110.2	122	108.5	123.2	109.4	111.5	126.7	143.2	0.28362	-0.00253549	0.158575
Q99714	HSD17B10	No	3-hydroxyacyl-CoA dehydrogenase type-2 OS=Homo sapiens GN=HSD17B10 PE=1 SV=3	19.79	7	7	7	6	6	6	6	6	6	6	6	6	6	36.3	147.2	193.4	173.8	132	166.8	141.1	159.6	191.1	199.1	3.63636	200.4	193.4	213.7	195.8	240.2	206.1	214	261.9	285.4	0.198531	0.0799136	0.325581
Q14203	DCTN1	No	Dynactin subunit 1 OS=Homo sapiens GN=DCTN1 PE=1 SV=3	10.53	5	5	5	3	5	5	5	5	5	5	5	5	5	8.3	46.2	59.6	45.6	29.9	43.5	35.4	40.2	47.3	53.3	3.60241	62.9	59.6	56	44.4	62.7	51.7	53.9	64.8	76.3	0.225538	-0.168713	0.12755
P11182	DBT	No	Lipoamide acyltransferase component of branched-chain alpha-keto acid dehydrogenase complex, mitochondrial OS=Homo sapiens GN=DBT PE=1 SV=3	0	3	3	3	3	3	3	3	3	3	3	3	3	3	13.9	68.8	90.9	68.6	49.8	60.2	60.3	75.6	70.4	74.9	3.58273	93.6	90.9	84.4	73.9	86.7	88.1	101.4	96.5	107.4	0.0318138	-0.112663	0.183158
P02452	COL1A1	Yes	Collagen alpha-1(I) chain OS=Homo sapiens GN=COL1A1 PE=1 SV=5	9.27	4	4	4	1	1	1	1	1	1	1	1	1	1	3.3	11.9	19.6	17.5	18.3	13.7	11.7	17.1	20.4	21.6	3.54545	16.3	19.6	21.5	27.1	19.7	17	23	28	30.9	0.192366	0.152506	0.512813
P35579	MYH9	Yes	Myosin-9 OS=Homo sapiens GN=MYH9 PE=1 SV=4	69.08	29	29	29	19	22	22	22	22	22	22	22	22	22	111.3	490.5	623.1	492	390.3	483.2	413.9	486.9	496.3	605.4	3.50674	667.7	623.1	604.9	578.9	696	604.6	653	680	867.9	0.254413	-0.0123818	0.215363
P12110	COL6A2	No	Collagen alpha-2(VI) chain OS=Homo sapiens GN=COL6A2 PE=1 SV=4	2.01	4	4	4	4	4	4	4	4	4	4	4	4	4	22.1	101.5	143.7	119.3	77.3	101.4	85.7	123.8	129	154.2	3.49774	138.2	143.7	146.7	114.7	146	125.1	166	176.8	221.1	0.0514941	-0.151779	0.395807
Q9Y4L1	HYOU1	Yes	Hypoxia up-regulated protein 1 OS=Homo sapiens GN=HYOU1 PE=1 SV=1	13.21	7	7	7	3	5	3	4	3	3	3	4	5	5	9.6	49.1	57.6	47.5	33.5	36.7	35.2	44.8	52.6	61.3	3.48958	66.8	57.6	58.4	49.8	52.9	51.4	60	72	87.8	0.110979	-0.246399	0.265925
Q9UHD8	SEPT9	No	Septin-9 OS=Homo sapiens GN=SEPT9 PE=1 SV=2	7.25	4	4	4	2	3	3	3	3	3	3	3	3	3	16.9	78.9	107.5	91.6	58.5	61.4	64.9	78.1	78.5	86.9	3.46154	107.4	107.5	112.7	86.8	88.4	94.9	104.7	107.6	124.6	0.0543647	-0.278442	0.0403851
O75369	FLNB	Yes	Filamin-B OS=Homo sapiens GN=FLNB PE=1 SV=2	24.62	4	10	10	3	3	3	3	3	3	3	3	3	3	12.5	49.4	64.6	53.7	48.8	52.1	43.2	52.7	59.2	71.1	3.456	67.3	64.6	66	72.4	75.1	63.1	70.6	81.2	101.9	0.254784	0.0897338	0.358352
Q00341	HDLBP	No	Vigilin OS=Homo sapiens GN=HDLBP PE=1 SV=2	38.79	19	19	19	12	15	15	15	15	15	15	15	15	15	136	552.6	758.9	609.7	470	558.8	485.3	585.4	631.8	684.4	3.45588	752.2	758.9	749.6	697.1	804.9	708.9	785.1	865.8	981.1	0.116998	-0.0321358	0.21939
Q9UHB9	SRP68	Yes	Signal recognition particle subunit SRP68 OS=Homo sapiens GN=SRP68 PE=1 SV=2	2.44	3	3	3	3	3	3	3	3	3	3	3	3	3	11.1	44.5	60.7	45.1	43.9	44.3	37.9	43.7	48.9	58	3.41441	60.6	60.7	55.4	65.1	63.8	55.3	58.6	66.9	83.1	0.382324	0.059971	0.239437
P04792	HSPB1	Yes	Heat shock protein beta-1 OS=Homo sapiens GN=HSPB1 PE=1 SV=2	26.16	10	10	10	9	9	9	9	9	9	9	9	9	9	163.2	742.4	957.5	790.3	553.9	671.2	616.4	740.7	770.2	830.6	3.394	1010.5	957.5	971.8	821.5	966.7	900.5	993.3	1055.3	1190.7	0.0691025	-0.128809	0.139964
Q8WVV4	POF1B	No	Protein POF1B OS=Homo sapiens GN=POF1B PE=1 SV=3	10.91	5	5	5	3	3	3	3	3	3	3	3	3	3	25.8	110.2	165.1	116.9	90.3	121.3	87.4	136.8	136.9	158.5	3.3876	150.1	165.1	143.7	133.9	174.7	127.7	183.4	187.6	227.2	0.0566449	-0.0728593	0.382448
P35606	COPB2	No	Coatomer subunit beta' OS=Homo sapiens GN=COPB2 PE=1 SV=2	18.25	9	9	9	6	8	8	8	8	8	8	8	8	8	49.2	199.7	280.1	208.7	166.9	197.1	164.3	202.4	195.4	232.2	3.33943	271.8	280.1	256.6	247.5	283.9	240	271.4	267.7	332.9	0.264058	-0.0677686	0.10908
P63010	AP2B1	Yes	AP-2 complex subunit beta OS=Homo sapiens GN=AP2B1 PE=1 SV=1	7.96	4	4	4	2	3	3	3	3	3	3	3	3	3	21.5	89.1	119.6	102.1	70.8	97.4	86.6	100.8	92.5	104.1	3.29302	121.3	119.6	125.6	105.1	140.3	126.6	135.2	126.7	149.2	0.353988	0.0214894	0.165676
A3KMH1	VWA8	No	von Willebrand factor A domain-containing protein 8 OS=Homo sapiens GN=VWA8 PE=1 SV=2	7.02	3	3	3	3	3	3	3	3	3	3	3	3	3	20.6	89.6	117.1	92.6	66.1	78.6	84.6	94.7	105.3	101.2	3.20874	121.9	117.1	113.8	98.1	113.2	123.6	127	144.3	145.1	0.0481983	-0.0751202	0.23912
Q969X5	ERGIC1	No	Endoplasmic reticulum-Golgi intermediate compartment protein 1 OS=Homo sapiens GN=ERGIC1 PE=1 SV=1	11.52	4	4	4	2	3	3	3	3	3	3	3	3	3	23.1	85.1	104.1	103.2	74.1	79.3	81.7	84.4	105.2	118.9	3.20779	115.8	104.1	126.9	109.9	114.2	119.4	113.2	144.2	170.5	0.22922	-0.0137938	0.30317
P61106	RAB14	Yes	Ras-related protein Rab-14 OS=Homo sapiens GN=RAB14 PE=1 SV=4	10.17	3	4	4	2	2	2	2	2	2	2	2	2	2	8.3	36.9	46.9	31.5	26.6	34.7	30.6	36.1	43.1	44.7	3.20482	50.2	46.9	38.7	39.4	50	44.7	48.4	59	64	0.0975647	-0.0181742	0.335884
Q15149	PLEC	Yes	Plectin OS=Homo sapiens GN=PLEC PE=1 SV=3	81.01	39	39	39	23	30	31	31	31	31	31	31	31	31	145	571.2	746.4	598.6	463.5	545.6	505.3	550.7	617.7	720.3	3.19655	777.5	746.4	736.1	687.4	785.8	738.1	738.4	846.4	1032.6	0.251641	-0.031428	0.211812
P60900	PSMA6	No	Proteasome subunit alpha type-6 OS=Homo sapiens GN=PSMA6 PE=1 SV=1	8.85	3	3	3	1	3	3	3	3	3	3	3	3	3	13.6	57.9	89.9	61.1	41.9	59.4	46.9	59.1	59.3	69.9	3.08088	78.9	89.9	75.2	62.1	85.5	68.4	79.3	81.3	100.2	0.196979	-0.17585	0.0960627
P62191	PSMC1	No	26S protease regulatory subunit 4 OS=Homo sapiens GN=PSMC1 PE=1 SV=1	11.63	4	5	5	2	3	3	3	3	3	3	3	3	3	15.7	63.1	68.1	51.6	50.9	56.1	47.9	60.7	68.5	76.5	3.05096	85.9	68.1	63.5	75.5	80.8	70	81.4	93.8	109.7	0.127009	0.0572212	0.38944
P49327	FASN	No	Fatty acid synthase OS=Homo sapiens GN=FASN PE=1 SV=3	19.47	10	10	10	7	8	9	9	9	9	9	9	9	9	54.4	175.2	275.4	190.2	165.8	199.7	165.8	202.2	212.5	246.5	3.04779	238.5	275.4	233.9	245.9	287.6	242.2	271.2	291.2	353.4	0.195692	0.0528463	0.29238
P04406	GAPDH	Yes	Glyceraldehyde-3-phosphate dehydrogenase OS=Homo sapiens GN=GAPDH PE=1 SV=3	49.68	16	16	18	13	15	15	15	15	15	15	15	15	15	286.2	1096.2	1415.4	1090.4	867.7	960.2	929.2	1075.7	1135.5	1180.2	3.0318	1492.1	1415.4	1340.7	1287	1383	1357.4	1442.6	1555.9	1691.9	0.0764323	-0.0770029	0.142859
O60763	USO1	No	General vesicular transport factor p115 OS=Homo sapiens GN=USO1 PE=1 SV=2	6.42	3	3	3	3	3	3	3	3	3	3	3	3	3	17.6	69.6	91.2	66.6	53.3	61.2	63.7	60	63.7	87.2	3.02841	94.7	91.2	81.8	79.1	88.2	93.1	80.4	87.2	125	0.525281	-0.0398877	0.128313
P05091	ALDH2	No	Aldehyde dehydrogenase, mitochondrial OS=Homo sapiens GN=ALDH2 PE=1 SV=2	4.87	3	4	4	2	3	3	3	3	3	3	3	3	3	8.3	35.2	45.1	35.6	25.1	33.3	28.5	39.7	41	48.7	3.0241	47.9	45.1	43.7	37.3	47.9	41.7	53.3	56.1	69.8	0.0546345	-0.107321	0.390557
P08559	PDHA1	No	Pyruvate dehydrogenase E1 component subunit alpha, somatic form, mitochondrial OS=Homo sapiens GN=PDHA1 PE=1 SV=3	15.24	8	8	8	7	8	8	8	8	8	8	8	8	8	61.9	219.5	300.2	235.9	187	203.2	201.2	254.1	252.2	260.5	3.021	298.7	300.2	290.1	277.3	292.7	293.9	340.8	345.6	373.4	0.0105066	-0.0413191	0.253537
P07954	FH	Yes	Fumarate hydratase, mitochondrial OS=Homo sapiens GN=FH PE=1 SV=3	7.96	5	5	5	3	3	3	3	3	3	3	3	3	3	21.5	80.3	93.2	100.9	64.6	78.4	72.5	89.3	97.5	111	3.00465	109.3	93.2	124.1	95.9	112.9	105.9	119.8	133.6	159.2	0.0893174	-0.0535476	0.337219
P22626	HNRNPA2B1	No	Heterogeneous nuclear ribonucleoproteins A2/B1 OS=Homo sapiens GN=HNRNPA2B1 PE=1 SV=2	16.79	8	9	9	7	7	8	9	9	8	8	9	8	8	58.6	236.4	335.9	271.4	175.4	224.2	189.2	216.7	207.4	252	2.99317	321.8	335.9	333.7	260.1	322.9	276.3	290.7	284.2	361.3	0.458419	-0.206305	-0.0826505
O75439	PMPCB	No	Mitochondrial-processing peptidase subunit beta OS=Homo sapiens GN=PMPCB PE=1 SV=2	9.59	5	5	5	3	3	3	3	3	3	3	3	3	3	13	65.5	81.1	60	38.4	47.8	47.4	55.2	60.4	67.4	2.95385	89.1	81.1	73.7	57	68.8	69.3	74	82.8	96.6	0.0782214	-0.322076	0.0551268
O75083	WDR1	No	WD repeat-containing protein 1 OS=Homo sapiens GN=WDR1 PE=1 SV=4	11.93	4	4	4	3	4	4	4	4	4	4	4	4	4	27.8	103.8	138.1	101.5	82	102.4	83.7	111.3	115.3	129.4	2.94964	141.3	138.1	124.8	121.7	147.5	122.2	149.2	158	185.5	0.0752854	-0.0464256	0.28564
P06733	ENO1	Yes	Alpha-enolase OS=Homo sapiens GN=ENO1 PE=1 SV=2	47.79	16	16	17	14	16	16	16	16	16	16	16	16	16	220.2	904.8	1286.9	940.1	645.7	832.4	687.2	918.2	886.1	1005.1	2.93233	1231.6	1286.9	1156	957.6	1198.9	1003.8	1231.3	1214.2	1440.8	0.0801507	-0.217486	0.0808493
P14618	PKM	Yes	Pyruvate kinase PKM OS=Homo sapiens GN=PKM PE=1 SV=4	60.37	20	20	20	16	19	19	19	19	19	19	19	19	19	321.5	1151.8	2020.1	1176.2	957.2	1114	938	1128.9	1189.4	1788.4	2.91757	1567.9	2020.1	1446.3	1419.7	1604.5	1370.2	1513.8	1629.7	2563.7	0.31748	-0.196125	0.180992
P23396	RPS3	No	40S ribosomal protein S3 OS=Homo sapiens GN=RPS3 PE=1 SV=2	13.48	7	7	7	4	7	7	7	7	7	7	7	7	7	56.6	257.9	364.8	252.2	162.8	263.7	200	231.3	260.7	334.6	2.87633	351.1	364.8	310.1	241.5	379.8	292.1	310.2	357.2	479.7	0.29785	-0.167712	0.16096
Q06830	PRDX1	No	Peroxiredoxin-1 OS=Homo sapiens GN=PRDX1 PE=1 SV=1	26.08	6	10	10	10	10	10	10	10	10	10	10	10	10	228.5	842.5	1201.4	863.8	652.6	803.5	685.2	872.1	953.4	1095.8	2.85602	1146.8	1201.4	1062.2	967.9	1157.2	1001	1169.5	1306.4	1570.8	0.103922	-0.125577	0.246805
P15311	EZR	Yes	Ezrin OS=Homo sapiens GN=EZR PE=1 SV=4	23.66	4	10	10	3	3	3	3	3	3	3	3	3	3	17.2	64.1	85.9	69.9	49	63.8	51.7	64.6	62.7	75.3	2.84884	87.2	85.9	86	72.7	91.9	75.5	86.6	85.9	108	0.227897	-0.109874	0.114492
P22695	UQCRC2	Yes	Cytochrome b-c1 complex subunit 2, mitochondrial OS=Homo sapiens GN=UQCRC2 PE=1 SV=3	9.19	3	3	3	3	3	3	3	3	3	3	3	3	3	22.9	82.3	112.5	86.7	64	82	74.9	80.3	88.8	104.6	2.79476	112	112.5	106.6	95	118.2	109.4	107.7	121.7	150	0.271195	-0.0375206	0.196453
Q9NP72	RAB18	No	Ras-related protein Rab-18 OS=Homo sapiens GN=RAB18 PE=1 SV=1	10.07	4	4	4	3	4	4	4	4	4	4	4	4	4	32.9	121.2	146.6	113.5	91.9	109.5	94.5	116.7	132.5	164.2	2.79331	164.9	146.6	139.5	136.3	157.7	138.1	156.5	181.5	235.4	0.17277	-0.0617622	0.346414
O75390	CS	Yes	Citrate synthase, mitochondrial OS=Homo sapiens GN=CS PE=1 SV=2	4.56	3	3	3	2	2	2	2	2	2	2	2	2	2	14.2	57.2	64.6	50.5	39.6	50.7	47	56	57.6	72.8	2.78873	77.9	64.6	62.2	58.8	73	68.7	75.1	79	104.4	0.158005	-0.0299089	0.336653
O60568	PLOD3	Yes	Procollagen-lysine,2-oxoglutarate 5-dioxygenase 3 OS=Homo sapiens GN=PLOD3 PE=1 SV=1	7.14	3	3	3	1	1	1	1	1	1	1	1	1	1	2.8	7.8	9.9	9.2	8.7	8.5	29.3	13.1	14.9	14.2	2.78571	10.6	9.9	11.3	12.9	12.2	42.7	17.6	20.4	20.3	0.782997	1.09226	0.874469
P08670	VIM	Yes	Vimentin OS=Homo sapiens GN=VIM PE=1 SV=4	36.01	17	18	19	11	11	12	12	12	12	12	12	12	12	149.7	406.1	542.8	419.6	456.3	547.7	504.6	430.9	471.8	575.5	2.71276	552.8	542.8	516	676.8	788.9	737.1	577.9	646.4	825	0.573847	0.450845	0.346637
P48444	ARCN1	No	Coatomer subunit delta OS=Homo sapiens GN=ARCN1 PE=1 SV=1	6.37	3	3	3	2	2	2	2	2	2	2	2	2	2	6.2	20.5	33.4	29.3	16.7	21.9	25.3	25.8	21.3	23.9	2.69355	28	33.4	36	24.7	31.6	36.9	34.6	29.2	34.2	0.712377	-0.0635918	0.00885998
Q9Y6G9	DYNC1LI1	Yes	Cytoplasmic dynein 1 light intermediate chain 1 OS=Homo sapiens GN=DYNC1LI1 PE=1 SV=3	6.7	3	3	3	3	3	3	3	3	3	3	3	3	3	55.8	160.4	199.7	189.5	152.1	176.5	149	187.6	187	198.6	2.67025	218.3	199.7	233.1	225.6	254.2	217.7	251.6	256.2	284.6	0.105362	0.0993141	0.28335
Q04917	YWHAH	No	14-3-3 protein eta OS=Homo sapiens GN=YWHAH PE=1 SV=4	12.79	3	4	4	1	3	3	3	3	3	2	3	3	3	7.1	26.2	37	34.3	23.6	24.9	18.9	25.5	31.1	32.4	2.66197	35.7	37	42.2	35	35.8	27.6	34.1	42.7	46.4	0.146247	-0.223649	0.100623
O76031	CLPX	No	ATP-dependent Clp protease ATP-binding subunit clpX-like, mitochondrial OS=Homo sapiens GN=CLPX PE=1 SV=2	4.5	5	5	5	2	3	3	3	3	3	3	3	3	3	26.3	75.1	97.7	82	68.6	80.4	351.1	97.5	93.3	110	2.60837	102.2	97.7	100.9	101.7	115.7	512.9	130.8	127.8	157.7	0.518936	1.27968	0.468819
P50991	CCT4	Yes	T-complex protein 1 subunit delta OS=Homo sapiens GN=CCT4 PE=1 SV=4	9.18	4	4	4	4	4	4	4	4	4	4	4	4	4	47.7	145.7	175.1	145.3	122.8	134.7	130.9	156.6	158.6	185.6	2.57442	198.3	175.1	178.7	182.1	194	191.3	210	217.4	266	0.134104	0.0394365	0.328758
P50552	VASP	No	Vasodilator-stimulated phosphoprotein OS=Homo sapiens GN=VASP PE=1 SV=3	4.03	4	4	4	4	4	4	4	4	4	4	4	4	4	25	86.7	111.4	87.9	63.6	71.7	69.6	75.6	96.7	86.5	2.544	118	111.4	108.1	94.4	103.3	101.6	101.4	132.5	124	0.161896	-0.173295	0.084669
P25786	PSMA1	No	Proteasome subunit alpha type-1 OS=Homo sapiens GN=PSMA1 PE=1 SV=1	6.45	5	5	5	4	5	5	5	5	5	4	5	5	5	63.7	213.8	305.4	224.1	161.4	211.2	177.2	229.7	252.5	284.1	2.53375	291	305.4	275.6	239.4	304.2	258.9	308.1	345.9	407.3	0.0772083	-0.119827	0.283432
P06396	GSN	No	Gelsolin OS=Homo sapiens GN=GSN PE=1 SV=1	7.42	3	3	3	2	2	2	2	2	2	2	2	2	2	15.4	62.9	66.5	44.1	41	40.1	37.5	45.8	43.5	51	2.43506	85.6	66.5	54.2	60.8	57.8	54.8	61.4	59.6	73.1	0.239886	-0.25064	-0.0879437
Q99460	PSMD1	No	26S proteasome non-ATPase regulatory subunit 1 OS=Homo sapiens GN=PSMD1 PE=1 SV=2	5.15	4	4	4	2	3	3	3	3	3	3	3	3	3	23.9	112.2	113.5	76.8	56.9	65.4	56.2	84	84.6	98.4	2.35146	152.7	113.5	94.5	84.3	94.1	82.2	112.6	115.9	141.1	0.0412618	-0.468962	0.0351653
Q16698	DECR1	No	2,4-dienoyl-CoA reductase, mitochondrial OS=Homo sapiens GN=DECR1 PE=1 SV=1	6.6	5	5	5	5	5	5	5	5	5	5	5	5	5	68.2	179	234.1	198	172.7	157	196.7	205.2	231	247.8	2.30205	243.7	234.1	243.5	256.2	226.2	287.3	275.1	316.6	355.2	0.117021	0.0936968	0.392613
Q9Y4W6	AFG3L2	No	AFG3-like protein 2 OS=Homo sapiens GN=AFG3L2 PE=1 SV=2	5.81	5	5	5	4	5	5	5	5	5	5	5	5	5	119.3	315.8	346	299.6	271.6	381.3	287.5	316.1	379.6	427.5	2.27661	429.8	346	368.3	402.8	549.2	420	423.9	520.2	612.9	0.438276	0.262067	0.444556
Q9NTJ5	SACM1L	No	Phosphatidylinositide phosphatase SAC1 OS=Homo sapiens GN=SACM1L PE=1 SV=2	7.76	4	4	4	2	3	3	3	3	3	3	3	3	3	21.1	59.3	77.3	63	47.5	61.6	56.6	62	70.3	72.1	2.25118	80.8	77.3	77.5	70.4	88.7	82.7	83.2	96.4	103.4	0.162023	0.0374747	0.264463
Q15067	ACOX1	No	Peroxisomal acyl-coenzyme A oxidase 1 OS=Homo sapiens GN=ACOX1 PE=1 SV=3	9.13	4	4	4	2	3	3	3	3	3	3	3	3	3	27.9	67	81.2	74.6	60.2	67.9	60.9	62	77.9	87.9	2.15771	91.2	81.2	91.8	89.3	97.8	88.9	83.2	106.8	126	0.394893	0.0630378	0.258294
Q00610	CLTC	Yes	Clathrin heavy chain 1 OS=Homo sapiens GN=CLTC PE=1 SV=5	111.07	33	33	36	29	30	30	30	30	30	30	30	30	30	446.7	1176.6	1539.5	1258.4	962.9	1102.1	1079.9	1126.9	1263.2	1289.1	2.15559	1601.6	1539.5	1547.3	1428.2	1587.4	1577.5	1511.2	1730.9	1847.9	0.233102	-0.0296275	0.11857
P09110	ACAA1	No	3-ketoacyl-CoA thiolase, peroxisomal OS=Homo sapiens GN=ACAA1 PE=1 SV=2	8.64	3	3	3	2	2	2	2	2	2	2	2	2	2	7.4	20.5	24	23	15.8	20.4	17.5	21.5	21.9	26.4	2.13514	27.9	24	28.3	23.4	29.4	25.6	28.8	30	37.8	0.155709	-0.0327486	0.268421
P60174	TPI1	Yes	Triosephosphate isomerase OS=Homo sapiens GN=TPI1 PE=1 SV=3	7.17	5	5	5	4	4	4	4	4	4	4	4	4	4	70.6	198.1	206.2	170.7	151	205.5	148	170.9	198.9	233.4	2.09632	269.7	206.2	209.9	223.9	295.9	216.2	229.2	272.6	334.6	0.448657	0.101918	0.286405
O00116	AGPS	No	Alkyldihydroxyacetonephosphate synthase, peroxisomal OS=Homo sapiens GN=AGPS PE=1 SV=1	21.18	6	6	6	4	4	4	4	4	4	4	4	4	4	29.5	96.2	136.9	110.5	61.3	88.7	74.7	79.8	80.8	107.6	2.07797	131	136.9	135.9	90.9	127.7	109.1	107	110.8	154.3	0.473895	-0.301265	-0.117951
P50213	IDH3A	No	Isocitrate dehydrogenase [NAD] subunit alpha, mitochondrial OS=Homo sapiens GN=IDH3A PE=1 SV=1	6.94	3	3	3	ND	1	1	1	1	1	1	1	1	1	ND	10	16.6	11.2	8.2	10.5	5.5	8.6	13.7	11.8	#VALUE!	13.6	16.6	13.8	12.2	15.1	8	11.5	18.7	16.9	0.258554	-0.317835	0.0982235
P51148	RAB5C	Yes	Ras-related protein Rab-5C OS=Homo sapiens GN=RAB5C PE=1 SV=2	8.1	3	3	3	ND	1	1	1	1	1	1	1	1	1	ND	4.6	5.4	7	6.3	4.5	5.5	7	8.9	8.7	#VALUE!	6.3	5.4	8.6	9.4	6.5	8.1	9.4	12.2	12.4	0.0611455	0.241555	0.744055
Q96I99	SUCLG2	No	Succinate--CoA ligase [GDP-forming] subunit beta, mitochondrial OS=Homo sapiens GN=SUCLG2 PE=1 SV=2	6.8	3	3	3	ND	1	1	1	1	1	1	1	1	1	ND	16.6	22.6	14	12.4	11.2	12.8	19	17.3	19.9	#VALUE!	22.6	22.6	17.2	18.4	16.2	18.7	25.5	23.7	28.5	0.0131883	-0.22741	0.316369
Q8NBS9	TXNDC5	Yes	Thioredoxin domain-containing protein 5 OS=Homo sapiens GN=TXNDC5 PE=1 SV=2	6.68	3	3	3	ND	2	2	2	1	2	2	2	2	2	ND	30.6	30.9	31.3	19.8	23.5	27.5	37.8	35.1	34.7	#VALUE!	41.7	30.9	38.5	29.3	33.8	40.1	50.7	48.1	49.8	0.0341183	-0.106416	0.419575
