# Supplementary material for: Naked mole-rat very-high-molecular-mass hyaluronan exhibits superior cytoprotective properties
Source: Nat Commun. 2020 May 12;11:2376. doi: 10.1038/s41467-020-16050-w (PMC7217962; doi:10.1038/s41467-020-16050-w)
Supplement: Supplementary file 5 — Source Data [file 41467_2020_16050_MOESM5_ESM.xlsx]

## Sheet: Fig. 1
Fig. 1A, Live cells (%)	n1	n2	n3		two-tailed t-test
IMR90, PBS + tBHP	17.5349	17.681	20.8502		0.0284465
IMR90, NSF-HA + tBHP	23.3567	25.3157	29.0155
Fig. 1B, Relative cell number	n1	n2	n3	n4
IMR90, PBS + tBHP (day 0)	1	1	1	1
IMR90, PBS + tBHP (day 2)	1.06	1	1.08974	1.05556
IMR90, PBS + tBHP (day 4)	0.817073	1.04	1.05128	0.855556
IMR90, PBS + tBHP (day 6)	0.792683	1	1.12821	0.911111		two-tailed t-test
IMR90, PBS + tBHP (day 8)	0.939024	1.18	1.20513	0.911111		0.000239493
IMR90, NSF-HA + tBHP (day 0)	1	1	1	1
IMR90, NSF-HA + tBHP (day 2)	1.28378	1.52113	1.28333	1.40426
IMR90, NSF-HA + tBHP (day 4)	1.04054	1.38028	1.2	1.34043
IMR90, NSF-HA + tBHP (day 6)	1.33784	1.66197	1.55	1.44681
IMR90, NSF-HA + tBHP (day 8)	1.81081	2.04225	1.95	1.7234
Fig. 1D, Live cells (%)	n1	n2	n3		post-hoc Dunnett’s two-tailed test
IMR90, PBS + control IgG + tBHP	17.6	17.3	17.6		0.0011
IMR90, NSF-HA + control IgG + tBHP	25.8	23	26.9
IMR90, NSF-HA + CD44-Ab + tBHP	19.1	20.9	17.9		0.0044
Fig. 1E, Relative cell number	n1	n2	n3	n4
IMR90, PBS + control IgG + tBHP (day 0)	1	1	1	1
IMR90, NSF-HA + control IgG + tBHP (day 0)	1	1	1	1
IMR90, NSF-HA + CD44-Ab + tBHP (day 0)	1	1	1	1
IMR90, PBS + control IgG + tBHP (day 1)	1.09353	1.0463	1.21505	1.12389
IMR90, NSF-HA + control IgG + tBHP (day 1)	1.35227	1.43529	1.47788	1.47368
IMR90, NSF-HA + CD44-Ab + tBHP (day 1)	1.12782	1.17687	1.36719	1.0495		post-hoc Dunnett’s two-tailed test
IMR90, PBS + control IgG + tBHP (day 2)	1.08633	1.24074	1.33333	1.14159		0.0011
IMR90, NSF-HA + control IgG + tBHP (day 2)	1.64773	1.51765	1.71681	1.64912
IMR90, NSF-HA + CD44-Ab + tBHP (day 2)	1.01504	1.22449	1.36719	1.07921		0.0007

## Sheet: Fig. 2
Fig. 2B, Live cells (%)	n1	n2	n3		post-hoc Dunnett’s two-tailed test
IMR90, PBS + tBHP	16.5	16	20.8		0.016
IMR90, NSF-HA + tBHP	22.2	25	27.5
IMR90, MSF-HA + tBHP	20	18.5	17.2		0.027
Fig. 2C, Relative cell number	n1	n2	n3	n4
IMR90, PBS + tBHP (day 0)	1	1	1	1
IMR90, NSF-HA + tBHP (day 0)	1	1	1	1
IMR90, MSF-HA + tBHP (day 0)	1	1	1	1
IMR90, PBS + tBHP (day 1)	1.11111	1.08571	1.05882	0.962025
IMR90, NSF-HA + tBHP (day 1)	1.24	1.3871	1.35593	1.50746
IMR90, MSF-HA + tBHP (day 1)	1.1375	1.19403	1.06667	1.10526		post-hoc Dunnett’s two-tailed test
IMR90, PBS + tBHP (day 2)	1.16667	1.27143	1.15686	1.24051		0.0004
IMR90, NSF-HA + tBHP (day 2)	1.42667	1.6129	1.45763	1.70149
IMR90, MSF-HA + tBHP (day 2)	1.2	1.22388	1.24444	1.21053		0.0005
Fig. 2E, Live cells (%)	n1	n2	n3		post-hoc Dunnett’s two-tailed test
IMR90, PBS + tBHP	23.6	19.4	19.4		0.0054
IMR90, cNSF-HA + tBHP	30.2	27.5	28.1
IMR90, fNSF-HA + tBHP	22.4	25.7	22.1		0.033
Fig. 2F, Relative cell number	n1	n2	n3	n4
IMR90, PBS + tBHP (day 0)	1	1	1	1
IMR90, cNSF-HA + tBHP (day 0)	1	1	1	1
IMR90, fNSF-HA + tBHP (day 0)	1	1	1	1
IMR90, PBS + tBHP (day 1)	1.31469	1.27972	1.37671	1.23333
IMR90, cNSF-HA + tBHP (day 1)	1.37238	1.41353	1.48869	1.67081
IMR90, fNSF-HA + tBHP (day 1)	1.28125	1.19072	1.26901	1.26316		post-hoc Dunnett’s two-tailed test
IMR90, PBS + tBHP (day 2)	1.25874	1.34965	1.4863	1.38333		0.0001
IMR90, cNSF-HA + tBHP (day 2)	1.7113	1.73684	1.86425	1.81988
IMR90, fNSF-HA + tBHP (day 2)	1.47656	1.32474	1.45029	1.35526		0.0002
Fig. 2I, Relative density (Co-immunoprecipitated CD44-YFP / Immunoprecipitated CD44-FLAG)	n1	n2	n3	n4	n5	n6	n7	n8	n9	post-hoc Dunnett’s two-tailed test
IMR90, PBS	0.775726	0.955145	1.46074	0.99727	0.737926	1.01402	1.13955	0.951367	0.968267		0.036
IMR90, cNSF-HA	0.937922	0.583693	0.687948	1.11475	0.736941	0.865758	0.506144	0.710881	0.489332			0.047
IMR90, fNSF-HA	1.27747	1.32198	1.28953	1.05033	1.56114	0.883397	0.953905	1.5995	1.33096

## Sheet: Fig. 4
Fig. 4B, Relative density (p-p53 (Ser9) / p53)	n1	n2	n3		two-tailed t-test
IMR90, fNSF-HA	1	1	1		0.0244135
IMR90, cNSF-HA	0.68779	0.7926	0.6319
Fig. 4C, Live cells (%)	n1	n2	n3		two-tailed t-test
IMR90, si-Luc, PBS + tBHP	23.3	26	23.3		0.0361016
IMR90, si-Luc, NSF-HA + tBHP	28.2	33.6	34
IMR90, si-p53, PBS + tBHP	52.8	52.3	49		0.696724
IMR90, si-p53, NSF-HA + tBHP	43.5	52.2	53.9
Fig. 4D, Relative cell number	n1	n2	n3	n4
IMR90, si-Luc, PBS + tBHP (day 0)	1	1	1	1
IMR90, si-Luc, NSF-HA + tBHP (day 0)	1	1	1	1
IMR90, si-p53, PBS (day 0)	1	1	1	1
IMR90, si-p53, PBS + tBHP (day 0)	1	1	1	1
IMR90, si-p53, NSF-HA + tBHP (day 0)	1	1	1	1
IMR90, si-Luc, PBS + tBHP (day 1)	0.927711	0.969697	0.886076	1.03333
IMR90, si-Luc, NSF-HA + tBHP (day 1)	1.17204	1.0119	1.14516	1.14516
IMR90, si-p53, PBS (day 1)	1.98276	2.26613	1.82836	2.20408
IMR90, si-p53, PBS + tBHP (day 1)	1.2	1.36364	1.23077	1.39568
IMR90, si-p53, NSF-HA + tBHP (day 1)	1.19178	1.42105	1.23711	1.16667		two-tailed t-test
IMR90, si-Luc, PBS + tBHP (day 2)	0.879518	0.858586	0.949367	1.11667		0.0110109
IMR90, si-Luc, NSF-HA + tBHP (day 2)	1.22581	1.15476	1.24194	1.29032
IMR90, si-p53, PBS (day 2)	3.81897	4.22581	3.53731	4.2449
IMR90, si-p53, PBS + tBHP (day 2)	1.44615	1.59091	1.38462	1.46763		0.630327
IMR90, si-p53, NSF-HA + tBHP (day 2)	1.43151	1.42982	1.39175	1.52941
Fig. 4F, Live cells (%)	n1	n2	n3		two-tailed t-test
MSF, wt, PBS + tBHP	29.1	28.4	26.4		0.00141369
MSF, wt, NSF-HA + tBHP	37.8	38.2	36.6
MSF, p53 KO, PBS + tBHP	56.6	45.6	53.2		0.721427
MSF, p53 KO, NSF-HA + tBHP	65.6	45.5	52.2
Fig. 4G, Relative cell number	n1	n2	n3	n4
MSF, wt, PBS + tBHP (day 0)	1	1	1	1
MSF, wt, NSF-HA + tBHP (day 0)	1	1	1	1
MSF, p53 KO, PBS (day 0)	1	1	1	1
MSF, p53 KO, PBS + tBHP (day 0)	1	1	1	1
MSF, p53 KO, NSF-HA + tBHP (day 0)	1	1	1	1
MSF, wt, PBS + tBHP (day 1)	1.01695	1.02703	0.890244	1.07216
MSF, wt, NSF-HA + tBHP (day 1)	1.0495	1.14634	1.18421	1.24051
MSF, p53 KO, PBS (day 1)	2.29412	2.30159	2.08247	2.12963
MSF, p53 KO, PBS + tBHP (day 1)	1.26316	1.30769	1.25301	1.45745
MSF, p53 KO, NSF-HA + tBHP (day 1)	1.26316	1.38333	1.45714	1.35632		two-tailed t-test
MSF, wt, PBS + tBHP (day 2)	1.16102	1.27027	1.0122	1.26804		0.0187051
MSF, wt, NSF-HA + tBHP (day 2)	1.52475	1.41463	1.76316	1.39241
MSF, p53 KO, PBS (day 2)	5.16176	5.88889	4.70103	5.27778
MSF, p53 KO, PBS + tBHP (day 2)	1.80702	1.88462	1.9759	2		0.705229
MSF, p53 KO, NSF-HA + tBHP (day 2)	2.05263	2	2.12857	1.66667

## Sheet: Fig. S1
Fig. S1A, Live cells (%)	n1	n2	n3		two-tailed t-test
NSF, PBS + tBHP	35	33.6	40.3		0.0266233
NSF, HAase + tBHP	29	19.5	20.8
Fig. S1B, Live cells (%)	n1	n2	n3		post-hoc Dunnett’s two-tailed test
IMR90, NSF-CM + PBS + tBHP	40.1361	45.1277	40.4895		0.0056
IMR90, NSF-CM + HAase + tBHP	33.2389	34.9803	34.6804
IMR90, MSF-CM + PBS + tBHP	31.407	33.8713	30.6801		0.32
Fig. S1C, Relative cell number	n1	n2	n3	n4
IMR90, PBS (day 0)	1	1	1	1
IMR90, NSF-HA (day 0)	1	1	1	1
IMR90, PBS (day 1)	2.22449	2.14516	2.35455	2.78846
IMR90, NSF-HA (day 1)	2.0873	2.31395	2.21698	2.32143		two-tailed t-test
IMR90, PBS (day 2)	5.11224	4.19355	4.60909	4.76923		0.73139
IMR90, NSF-HA (day 2)	4.98413	5.13953	4.86792	4.11905

## Sheet: Fig. S2
Fig. S2A, Relative expression levels (CD44 / ACTB)	n1	n2	n3	post-hoc Dunnett’s two-tailed test
IMR90, si-Luc	1.02717	0.975596	0.997231		0.0001
IMR90, si-CD44	0.208788	0.215102	0.212971			0.0002
IMR90, si-RHAMM	1.25317	1.33029	1.39449
Fig. S2B, Relative expression levels (RHAMM / ACTB)	n1	n2	n3	post-hoc Dunnett’s two-tailed test
IMR90, si-Luc	1.0045	1.00169	0.993817		0.0067
IMR90, si-CD44	0.871832	0.950951	0.885592			0.0001
IMR90, si-RHAMM	0.241821	0.233385	0.24884
Fig. S2C, Live cells (%)	n1	n2	n3		two-tailed t-test
IMR90, si-Luc, PBS + tBHP	22.591	21.089	22.582		0.00834002
IMR90, si-Luc, NSF-HA + tBHP	28.462	26.253	29.123
Fig. S2D, Live cells (%)	n1	n2	n3		two-tailed t-test
IMR90, si-CD44, PBS + tBHP	21.759	19.485	20.134		0.370577
IMR90, si-CD44, NSF-HA + tBHP	22.533	19.45	24.948
Fig. S2E, Live cells (%)	n1	n2	n3		two-tailed t-test
IMR90, si-RHAMM, PBS + tBHP	18.348	20.793	17.934		0.0091389
IMR90, si-RHAMM, NSF-HA + tBHP	25.582	23.156	25.784
Fig. S2F, Relative cell number	n1	n2	n3	n4
IMR90, si-Luc, PBS + tBHP (day 0)	1	1	1	1
IMR90, si-Luc, NSF-HA + tBHP (day 0)	1	1	1	1
IMR90, si-Luc, PBS + tBHP (day 1)	1.086	1.0253	0.9541	0.9842
IMR90, si-Luc, NSF-HA + tBHP (day 1)	1.124	1.0231	1.045	1.157		two-tailed t-test
IMR90, si-Luc, PBS + tBHP (day 2)	1.204	1.103	1.082	1.128		0.0106216
IMR90, si-Luc, NSF-HA + tBHP (day 2)	1.393	1.2363	1.33	1.463
Fig. S2G, Relative cell number	n1	n2	n3	n4
IMR90, si-CD44, PBS + tBHP (day 0)	1	1	1	1
IMR90, si-CD44, NSF-HA + tBHP (day 0)	1	1	1	1
IMR90, si-CD44, PBS + tBHP (day 1)	0.9635	0.9951	1.059	1.047
IMR90, si-CD44, NSF-HA + tBHP (day 1)	0.9705	1.004	1.154	0.9515		two-tailed t-test
IMR90, si-CD44, PBS + tBHP (day 2)	1.031	1.045	1.13	1.079		0.586534
IMR90, si-CD44, NSF-HA + tBHP (day 2)	1.042	1.083	1.235	1.044
Fig. S2H, Relative cell number	n1	n2	n3	n4
IMR90, si-RHAMM, PBS + tBHP (day 0)	1	1	1	1
IMR90, si-RHAMM, NSF-HA + tBHP (day 0)	1	1	1	1
IMR90, si-RHAMM, PBS + tBHP (day 1)	0.907	0.912	0.928	0.9641
IMR90, si-RHAMM, NSF-HA + tBHP (day 1)	1.0492	0.9867	1.065	1.02		two-tailed t-test
IMR90, si-RHAMM, PBS + tBHP (day 2)	0.8769	0.9541	0.938	0.943		0.00891654
IMR90, si-RHAMM, NSF-HA + tBHP (day 2)	1.159	1.058	1.275	1.24

## Sheet: Fig. S3
Fig. S3B, Relative cell number	n1	n2	n3	n4
IMR90, PBS + DXR (day 0)	1	1	1	1
IMR90, cNSF-HA + DXR (day 0)	1	1	1	1
IMR90, fNSF-HA + DXR (day 0)	1	1	1	1
IMR90, PBS + DXR (day 1)	1.26829	1.30496	1.44954	1.40206
IMR90, cNSF-HA + DXR (day 1)	1.52041	1.63218	1.65753	1.32323
IMR90, fNSF-HA + DXR (day 1)	1.39259	1.51818	1.29825	1.34831		post-hoc Dunnett’s two-tailed test
IMR90, PBS + DXR (day 2)	1.31707	1.40426	1.51376	1.48454		0.0014
IMR90, cNSF-HA + DXR (day 2)	1.86735	1.75862	1.94521	1.66667
IMR90, fNSF-HA + DXR (day 2)	1.43704	1.58182	1.29825	1.47191		0.002
Fig. S3C, Relative cell number	n1	n2	n3	n4
IMR90, PBS + IR (day 0)	1	1	1	1
IMR90, cNSF-HA + IR (day 0)	1	1	1	1
IMR90, fNSF-HA + IR (day 0)	1	1	1	1
IMR90, PBS + IR (day 1)	1.50588	1.5	1.34959	1.29771
IMR90, cNSF-HA + IR (day 1)	1.69231	1.72059	1.63291	1.55952
IMR90, fNSF-HA + IR (day 1)	1.30769	1.5045	1.5	1.37		post-hoc Dunnett’s two-tailed test
IMR90, PBS + IR (day 2)	2.2	1.9902	2.02439	1.9084		0.0017
IMR90, cNSF-HA + IR (day 2)	2.50769	2.86765	2.35443	2.4881		0.0008
IMR90, fNSF-HA + IR (day 2)	1.87912	2.00901	1.93243	2.06
Fig. S3D, Live cells (%)	n1	n2	n3			post-hoc Dunnett’s two-tailed test
MSF, PBS + tBHP	34.2	29.8	34		0.0062
MSF, cNSF-HA + tBHP	42.3	51.1	42.2			0.2
MSF, fNSF-HA + tBHP	38.1	37.5	37
Fig. S3E, Relative cell number	n1	n2	n3	n4
MSF, PBS + tBHP (day 0)	1	1	1	1
MSF, cNSF-HA + tBHP (day 0)	1	1	1	1
MSF, fNSF-HA + tBHP (day 0)	1	1	1	1
MSF, PBS + tBHP (day 1)	1	0.982456	1.03175	1.03125
MSF, cNSF-HA + tBHP (day 1)	1.33333	1.06122	1.075	1.25
MSF, fNSF-HA + tBHP (day 1)	1.01961	1.24074	1.17143	0.985714		post-hoc Dunnett’s two-tailed test
MSF, PBS + tBHP (day 2)	1.23684	1.17544	1.30159	1.23438		0.0014
MSF, cNSF-HA + tBHP (day 2)	1.88095	1.46939	1.9	1.63636
MSF, fNSF-HA + tBHP (day 2)	1.33333	1.44444	1.32857	1.17143		0.0046
Fig, S3G, Live cells (%)	n1	n2	n3			post-hoc Dunnett’s two-tailed test
IMR90, PBS + tBHP	24.359	25.814	27.111		0.0051
IMR90, Gel-extracted vHMM-HA + tBHP	30.895	33.66	36.96			0.9
IMR90, Select-HA + tBHP	23.807	25.54	26.12
Fig. S3H, Relative cell number	n1	n2	n3	n4
IMR90, PBS + tBHP (day 0)	1	1	1	1
IMR90, Gel-extracted vHMM-HA + tBHP (day 0)	1	1	1	1
IMR90, Select-HA + tBHP (day 0)	1	1	1	1
IMR90, PBS + tBHP (day 1)	1.0654	0.9396	1.0211	1.025
IMR90, Gel-extracted vHMM-HA + tBHP (day 1)	1.1056	1.1504	1.2161	1.0828
IMR90, Select-HA + tBHP (day 1)	1.1092	1.0014	0.9735	0.94871		post-hoc Dunnett’s two-tailed test
IMR90, PBS + tBHP (day 2)	1.0458	0.9799	1.0279	0.9815		0.0003
IMR90, Gel-extracted vHMM-HA + tBHP (day 2)	1.3444	1.2808	1.5552	1.369
IMR90, Select-HA + tBHP (day 2)	1.1345	0.9472	1.0284	1.0391		0.0005
Fig. S3I, Relative cell number	n1	n2	n3	n4
IMR90, PBS + tBHP (day 0)	1	1	1	1
IMR90, Select-HA (5x) + tBHP (day 0)	1	1	1	1
IMR90, PBS + tBHP (day 1)	1.11429	1.06452	1	1.01709
IMR90, Select-HA (5x) + tBHP (day 1)	0.98374	0.877358	1.18824	0.766667		two-tailed t-test
IMR90, PBS + tBHP (day 2)	0.985714	1	0.987952	1.01709		0.535397
IMR90, Select-HA (5x) + tBHP (day 2)	0.886179	1.02453	1.09412	0.8

## Sheet: Fig. S4
Fig. S4A, Relative expression levels (CD44 / ACTB)	n1	n2	n3		two-tailed t-test
IMR90, Empty vector	1.07734	0.937753	0.984912		2.48717e-06
IMR90, CD44 overexpression	3.43282	3.57688	3.44867
Fig. S4B, Relative expression levels	n1	n2	n3		one-way ANOVA
IMR90, PBS, CD44 exon C1-5	1.00022	1.00701	0.992774
IMR90, cNSF-HA, CD44 exon C1-5	0.992557	0.988796	0.984812		0.113
IMR90, fNSF-HA, CD44 exon C1-5	0.992565	0.987562	0.978804
IMR90, PBS, CD44 exon v2	0.00574191	0.00393287	0.00602927
IMR90, cNSF-HA, CD44 exon v2	0.0052521	0.00667667	0.00304501		0.729
IMR90, fNSF-HA, CD44 exon v2	0.00268078	0.00271387	0.00645676
IMR90, PBS, CD44 exon v3	0.0118216	0.0154038	0.00994829
IMR90, cNSF-HA, CD44 exon v3	0.0150998	0.016024	0.0129413		0.296
IMR90, fNSF-HA, CD44 exon v3	0.0120635	0.0142478	0.013882
IMR90, PBS, CD44 exon v4	0.0130882	0.0106515	0.0120585
IMR90, cNSF-HA, CD44 exon v4	0.00861673	0.012936	0.0137977		0.986
IMR90, fNSF-HA, CD44 exon v4	0.0108907	0.0148414	0.0104922
IMR90, PBS, CD44 exon v5	0.00844398	0.00737414	0.0150732
IMR90, cNSF-HA, CD44 exon v5	0.010258	0.0121015	0.010943		0.716
IMR90, fNSF-HA, CD44 exon v5	0.00795858	0.0110251	0.00887804
IMR90, PBS, CD44 exon v6	0.0128349	0.0131096	0.0141688
IMR90, cNSF-HA, CD44 exon v6	0.0150998	0.012018	0.0163669		0.167
IMR90, fNSF-HA, CD44 exon v6	0.0164198	0.0152655	0.0235672
IMR90, PBS, CD44 exon v7	0.0111461	0.0104877	0.0120585
IMR90, cNSF-HA, CD44 exon v7	0.00787815	0.00968117	0.0106575		0.712
IMR90, fNSF-HA, CD44 exon v7	0.010388	0.00644543	0.0148505
IMR90, PBS, CD44 exon v8	0.0177324	0.0196644	0.0150732
IMR90, cNSF-HA, CD44 exon v8	0.0151819	0.0175263	0.0214102		0.841
IMR90, fNSF-HA, CD44 exon v8	0.016336	0.0233223	0.0173525
IMR90, PBS, CD44 exon v9	0.012666	0.00860316	0.00791341
IMR90, cNSF-HA, CD44 exon v9	0.00779609	0.0141879	0.0104672		0.621
IMR90, fNSF-HA, CD44 exon v9	0.00837745	0.0135693	0.0149313
IMR90, PBS, CD44 exon v10	0.0290473	0.0272024	0.0296941
IMR90, cNSF-HA, CD44 exon v10	0.0287224	0.0295443	0.034066		0.232
IMR90, fNSF-HA, CD44 exon v10	0.0296562	0.0266298	0.0255042
IMR90, PBS, CD44 exon C15-19	0.329251	0.328549	0.337197
IMR90, cNSF-HA, CD44 exon C15-19	0.345527	0.332497	0.333481		0.296
IMR90, fNSF-HA, CD44 exon C15-19	0.344653	0.336367	0.33727
MSF, CD44 exon C1-5	0.981591	1.00126	1.01715
MSF, CD44 exon v1	0	0.00458795	0
MSF, CD44 exon v2	0.00718614	0.00860241	0.00205344
MSF, CD44 exon v3	0	0	0
MSF, CD44 exon v4	0	0	0
MSF, CD44 exon v5	0	0.00286747	0
MSF, CD44 exon v6	0	0	0.00328551
MSF, CD44 exon v7	0	0	0.00164275
MSF, CD44 exon v8	0	0	0
MSF, CD44 exon v9	0	0	0
MSF, CD44 exon v10	0.00143723	0.00458795	0.00657101
MSF, CD44 exon C15-19	0.284773	0.253082	0.244288
NSF, CD44 exon C1-5	0.990779	1.00012	1.00911
NSF, CD44 exon v3	0.0117062	0.0124153	0.00808109
NSF, CD44 exon v4	0.0170715	0.0126093	0.0129875
NSF, CD44 exon v5	0.0235749	0.019399	0.028861
NSF, CD44 exon v6	0.020811	0.0209509	0.0230888
NSF, CD44 exon v7	0.00845445	0.00310383	0.00808109
NSF, CD44 exon v8	0.0146327	0.00581969	0.0129875
NSF, CD44 exon v9	0.00812928	0.00678963	0.0028861
NSF, CD44 exon v10	0.00356022	0.00426777	0.00404055
NSF, CD44 exon C15-19	0.229933	0.243181	0.218532

## Sheet: Fig. S5
Fig. S5A, Relative DCF intensity	n1	n2	n3	n4	n5	n6	n7	n8	n9	n10	n11	n12		post-hoc Dunnett’s two-tailed test
IMR90, PBS	1.25379	1.04492	1.01418	0.996316	1.01926	0.889892	1.38179	0.881146	0.889473	0.883974	0.842598	0.902672		0.0001
IMR90, PBS + tBHP	1.45375	1.45069	1.32538	1.80484	1.86541	1.45713	1.45737	1.47017	1.63884	1.55117	1.47598	2.2027
IMR90, NSF-HA + tBHP	1.3185	1.4548	1.57523	1.67357	1.75828	1.75752	1.57589	1.68134	1.75236	1.58207	1.46818	1.63586		0.9945
Fig. S5B, Live cells (%)	n1	n2	n3	post-hoc Dunnett’s two-tailed test
IMR90, PBS + tBHP	20.7	22.6	25.9		0.029
IMR90, NSF-HA + tBHP	31.8	28.3	36.1			0.035
IMR90, NSF-HA + HAase (post HA) + tBHP	32.8	34.4	27.9
Fig. S5C, Relative cell number	n1	n2	n3	n4
IMR90, PBS + tBHP (day 0)	1	1	1	1
IMR90, NSF-HA + tBHP (day 0)	1	1	1	1
IMR90, NSF-HA + HAase (post HA) + tBHP (day 0)	1	1	1	1
IMR90, PBS + tBHP (day 1)	1.06742	0.924731	1.09524	0.978378
IMR90, NSF-HA + tBHP (day 1)	1.22353	1.24138	1.27007	1.38028
IMR90, NSF-HA + HAase (post HA) + tBHP (day 1)	1.23718	1.21721	1.17371	1.40268	post-hoc Dunnett’s two-tailed test
IMR90, PBS + tBHP (day 2)	1.04494	1	1	0.940541		0.0003
IMR90, NSF-HA + tBHP (day 2)	1.2	1.32414	1.26277	1.3662			0.0004
IMR90, NSF-HA + HAase (post HA) + tBHP (day 2)	1.28205	1.20902	1.23474	1.38255

## Sheet: Fig. S6
Fig. S6B, Relative density (CD44-ICD / Full-length CD44)	n1	n2	n3	n4	n5	n6	n7	n8	n9		post-hoc Dunnett’s two-tailed test
IMR90, PBS	1.35629	0.714335	1.45451	0.775043	1.05212	0.762123	1.33618	1.02733	0.522065		0.528
IMR90, cNSF-HA	1.45651	1.16385	0.643987	1.4031	1.55905	0.718847	0.772812	1.33239	1.19079
IMR90, fNSF-HA	0.868893	0.313088	0.671896	0.911731	0.65152	0.585325	0.875154	0.813928	0.582431		0.0084

## Sheet: Fig. S7
Fig. S7E, Relative density (Cytoplasmic fraction; p53 / ACTB)	n1	n2	n3	n4	n5	n6	n7	n8	n9		one-way ANOVA
IMR90, PBS	0.706634	1.00633	0.965101	0.975047	0.954778	1.04223	0.624582	1.44896	1.27634
IMR90, cNSF-HA	0.964418	0.857963	0.654018	0.831047	0.863553	0.69065	1.1933	1.23095	0.836248		0.406
IMR90, fNSF-HA	0.696995	1.35389	0.769507	0.836403	0.7763	0.84305	0.810021	1.00814	0.66786
Fig. S7G, Relative density (Nuclear fraction; p53 / H3)	n1	n2	n3	n4	n5	n6	n7	n8	n9		one-way ANOVA
IMR90, PBS	0.91585	1.24667	0.858783	1.0864	0.625759	0.856229	1.10739	0.95114	1.35178
IMR90, cNSF-HA	0.833945	1.01619	1.06582	1.07084	0.732776	1.08344	0.923004	0.706776	1.20172		0.598
IMR90, fNSF-HA	0.592257	1.66438	1.55699	1.46199	0.633381	1.06911	1.12269	0.741467	0.99734

[truncated: 2 more sheets: Fig. S8, Fig. S9]
